# Supplementary material for: Four novel species of Pleurotheciaceae collected from freshwater habitats in Jiangxi Province, China
Source: Front Microbiol. 2024 Aug 26;15:1452499. doi: 10.3389/fmicb.2024.1452499 (PMC11381233; doi:10.3389/fmicb.2024.1452499)
Supplement: Supplementary file 1 [file Data_Sheet_1.ZIP]

Archive with 1 entries (1 files):
- Alignments.phy
