# Supplementary material for: Four novel species of Pleurotheciaceae collected from freshwater habitats in Jiangxi Province, China
Source: Front Microbiol. 2024 Aug 26;15:1452499. doi: 10.3389/fmicb.2024.1452499 (PMC11381233; doi:10.3389/fmicb.2024.1452499)
Supplement: Supplementary file 1 [file Data_Sheet_1.ZIP › Alignments.phy]

 57 3322
10KT278722   CATTACAGGG TCTGACGACT ACCCAAACCA AACCGTGAAC ATTTT----C 
11MN644509   CATTATAGGG TCTTTCGACT GCCCAAACCC AACTGTGAAC TCGTCTCCTA 
12MZ686200   ---------- ---------- ------ACCC AACTGTGAAC TCTCTCTTTA 
13MF399236   ---------- ---------- ---------- ---------C TATTCCGA-G 
14JQ429151   -----CAGGG TCTAACGACT ACCCAAGCCC AACCGTGAAT TATTCCA--A 
15NR_17573   CATTACAGGG TCTAACGACT GCCCAAACCC AACCGTGAAC TACTCCAA-C 
16MW981446   CATTACAGGG TCTAACGACT GCCCAAACCC AACCGTGAAC TACTCCAA-C 
17NR_17001   CATTACAGGG TCTAACGACT ACCCAAACCC AACCGTGAAT TATTCCA--C 
18MF399232   ---------- ---------- ---------- ---CGTGAAC TATTCCGC-G 
19MF399233   ---------- -----CGACT GCCCAAACCA AACCGTGAAC TATTCCGC-G 
1NR_145396   CATTACAGGG TCTGACGAC- ACCCAAACCC AACCGTGAAC CATTTC---C 
20MF399239   ---------- ----ACGACT GCCCAAACCA AACCGTGAAC TATTCCACAG 
21MF399240   ---------- ---------- ---------- ---------- TATTCCACAG 
22MG837018   --------GG TCTAACGACT GCCCAAACCA AACCGTGAAC TATTCCACAA 
23MF399238   ---------- ---------- ---------- --CCGTGAAC TATTCCACAG 
24JQ429160   -----CAGGG TCTAACGACT ACCCAAACCC AACCGTGAAC TATTCCTTCA 
25JQ429161   -----CAGGG TCTAACGACT ACCCAAACCC AACCGTGAAC TATTCCTTCA 
26MF399241   ---------- ---------- ---------- ---------- TACTCCTT-T 
27MF399243   ---------- ---------- -------CCC AACCGTGAAC TACTCCT--T 
28MF399244   ---------- ------GACT ACCCAAACCC AACCGTGAAC TACTCCT--T 
29MT555419   -------GGG TCTGACGACT GCCCAAACCA AACCGTGAAC TATTCCACAG 
2NR_153582   CATTACAGGG TCTAACGACT ACCCAAACCA AACCGTGAAC CTTTTTTTCA 
30MT555418   CATTACAGGG TCTGACGACT GCCCAAACCA AACCGTGAAC TATTCCACAG 
31MG837020   CATTACAGGG TCTGACGACT GCCCAAACCA AACCGTGAAC TATTCCACAG 
32MK878377   ---------- ---------- -------CCA AACCGTGAAC TATTCCAC-A 
33OM654775   ---------- ---------- ---------- -ACTGTGAAC AACTCC---C 
34OM339436   CATTACAGGG TCTGACGAC- GCCCAAACC- ACCCGTGAAC ACTCCTA--C 
35KY697281   CATTACAGGG TCTGACGACT GCCCAAACCA AACCGTGAAC TACTCCT--T 
36MT555415   CATTACAGGG TCTGACGAC- GCCCAAACC- AACTGTGAAC AACTCT---C 
37EU041784   CATTATAGGG TCTTTCGACT GCCCAAACCA AACCGTGAAC TCTTCACA-A 
38JQ429149   -----CAGGG TCTAACGACT GCCCAAACCA AACCGTGAAT CACTCCC--T 
39JQ429150   -----CAGGG TCTAACGACT GCCCAAACCA AACCGTGAAT CACTCCC--T 
3JQ429145    -----CAGGG TCTGACGACT ACCCAAACC- CACCGTGAAT CTTTT----T 
41JQ429159   -----CAGGG TCTGACGACT GCCCAAACC- AACCGTGAAC TACTCCTT-T 
42MW981646   CATTACAGGG TCTGACGACT ACCCAAACCA CACCGTGAAC TTTTTTTTTT 
43JQ429153   -----CAGGG TCTGACGACT GCCCAAACCA CACCGTGCAC TCTTTT---T 
44           ---------- ---------- ---------- ---------- ---------- 
45JQ429152   -----CAGGG TCTGACGACT GCCCAAACCA CACCGTGCAC TCTTTT---T 
46OP377856   CATTACAGGG TCTGACGACT GCCCAAACCA AACCGTGAAC TATTTTCTGC 
47OP748934   CATTACAGGG TCTCACGAC- GCCCAAACC- AACTGTGAAC AACTCCC--A 
48OQ799378   CATTACAGGG TCTGACGAC- GCCCAAACC- AACTGTGAAC AACTCC---C 
4MN699400    CATTACAGGG TCTGACGACT ACCCAAACC- CACCGTGAAC TCTCTC---T 
5MN699401    CATTACAGGG TCTGACGACT ACCCAAACC- CACCGTGAAC TCTCTC---T 
6MN699399    CATTACAGGG TCTGACGACT ACCCAAACC- CACCGTGAAC TCTCTC---T 
7KT278723    CATTACAGGG TCTGACGACT ACCCAAACCA AACCGTGAAC ATTTT----C 
8KT278724    CATTACAGGG TCTGACGACT ACCCAAACCA AACCGTGAAC ATTTT----C 
9KT278725    CATTACAGGG TCTGACGACT ACCCAAACCA AACCGTGAAC ATTTT----C 
JAUCC6076       ---------- ---------- ---------- --CCGTGAAC TATTCCACAG 
JAUCC6675     ---------- ---------T GCCC-AACCA AACCGTGAAC TATTCCACAG 
JAUCC6077       ---------- ---------- --CCCAACC- AACCGTGAAT AACTCC---G 
JAUCC6676     ---------- ----ACGAC- GCCCAAACC- AACCGTGAAT AACTCC---G 
JAUCC6078       ---------- -----CGACT GCCC-AACCA AACCGTGAAC TATTCCACAG 
JAUCC6677     ---------- ----ACGACT GCCC-AACCA AACCGTGAAC TATTCCACAG 
JAUCC6079       ---------- ---------- --CCCAACCC AACCGTGAAT TACTCCTTCA 
JAUCC6678     ---------- ----ACGACT ACCCAAACCC AACCGTGAAT TACTCCTTCA 
JAUCC6080      ---------- ---------- ------ACCC AACCGTGAAT TATTCCA--A 
JAUCC6679     ---------- ----ACGACT ACCCAAACCC AACCGTGAAT TATTCCA--A 

             GAATAAATGC TTTGGCGGGT CGCTCGCTGG GGGAGCCTC- GAGCCGCGC- 
             TTCGCAATGC TTCGGCGGGT CGCTCGCTGG GGGAGCCTC- GGGTTAGC-G 
             TTCGCAATGC TTCGGCGGGT CGCTCGCTAG GGGAGCCCC- GGGTCTGC-G 
             AAACATATGC TTCGGCGGGC CGCTCGCTGG GGGAGCCGT- GG--CCGC-- 
             AAACATATGC TTCGGCGGGC CGCTCGCTAG GGGAGCCGCT CGGCCGTT-- 
             AAATATATGC TTCGGCGGGC CGCTCGCTGG GGGAGCCCC- GGGCCGCT-- 
             AAATATATGC TTCGGCGGGC CGCTCGCTGG GGGAGCCCC- GGGCCGCT-- 
             AAACATATGC TTCGGCGGGC CGCTCGCTAG GGGAGCCGCT CGGCCGTT-- 
             AACCATATGC TTCGGCGGGC CGCTCGCTGG GGGAGCCGC- GGCCGGCT-- 
             AACCATATGC TTCGGCGGGC CGCTCGCTGG GGGAGCCGC- GGCCGGCT-- 
             GATCAAATGC TTCGGCGGGT CGCTCGCTGG GGGAGCCCT- GGGCCGC--- 
             AACTATATGC TCCGGCGGGT CGCTCGCTGG GGGAGCCGC- GGGCCGCT-- 
             AACCATATGC TCCGGCGGGT CGCTCGCTGG GGGAGCCGC- GGGCCGCT-- 
             AACCATATGC TCCGGCGGGC CGCTCGCTCG GGGAGCCGC- GGGCCGCT-- 
             AACCATATGC TCCGGCGGGC CGCTCGCTGG GGGAGCCGC- GGGCCGCT-- 
             AAACATATGC TTCGGCGGGC CGCTCGCTGG GGGAGCCGCT CGGCCGTT-- 
             AAACATATGC TTCGGCGGGC CGCTCGCTGG GGGAGCCGCT CGGCCGTT-- 
             AAACATATGC TTCGGCGGGC CGCTCGCTGG GGGAGCCCC- -GGCCGCT-- 
             CAACATATGC TTCGGCGGGC CGCTCGCTAG GGGAGCCGCT CGGCCGTT-- 
             CAACATATGC TTCGGCGGGC CGCTCGCTAG GGGAGCCGCT CGGCCGTT-- 
             AACTATATGC TCCGGCGGGT CGCTCGCTGG GGGAGCCGC- GGGCCGCT-- 
             AGCATGATGC CGCGGCGGGT CGCTCGCTGG GGGAGCCCC- GGGCCGC--G 
             AACTATATGC TCCGGCGGGT CGCTCGCTGG GGGAGCCGC- GGGCCGCT-- 
             AACCATATGC TCCGGCGGGC CGCTCGCTGG GGGAGCCGC- GGGCCGCT-- 
             AACCATATGC TCCGGCGGGC CGCTCGCTGG GGGAGCCGC- GGGCCGCT-- 
             TAACTTTTGC TCCGGCGGAC CGCTCGCTGG GGGAGCCC-- GGGCCGCC-G 
             CTTTCTTTGC TTCGGCGGGC CGCCCGCTGG GGGGGCCCT- AGGCCGGGTC 
             TATTCTCTGC TTCGGCGGGC CGCTTGCTGG GGGAGCCTG- TGGCCGCTGG 
             TAACTCTTGC TCCGGCGGAC CGCTCGCTGG GGGAGCCC-- GGGCCGCC-G 
             ATAGCAATGC TTCGGCGGGT CGCTCGCTGG GGGAGCCCC- GGGTCGCT-G 
             ACTTTTCTGC TTCGGCGGGC CGCTCGCTGG GGGAGCCTC- GGGCCGCCGG 
             ACTTTTCTGC TTCGGCGGGC CGCTCGCTGG GGGAGCCTC- GGGCCGCCGG 
             CGTACCATGC CTCGGCGGGT CGCTCGCTGG GGGAGCCC-- GGGCCGC--G 
             ACCATTCTGC TTCGGCGGGC CGCTCGCTGG GGGAGCCTC- TGGCCGCCGG 
             CAAAAGATGC CTTGGCAGGC CGCCCGCTGG GGGGGCTCC- -AGCCGC--G 
             ACTACAATGC TTCGGCGGGT CGCTCGCTGG GGGAGCCCAC CGGCCGC--G 
             ---------- ---------- ---------- ---------- ---------- 
             ACTACAATGC TTCGGCGGGT CGCTCGCTGG GGGAGCCCAC CGGCCGC--G 
             TCAAAAATGC TTTGGCAGGC CGCTCGCTGG GGGAGCCCC- GGACTGCC-G 
             TAATTCTTGC TTCGGCGGGC CGCTCGCTGG GGGAGCCC-- GGGCCGCCGC 
             TTACTCTTGC TCCGGCGGAT CGCTCGCTGG GGGAGCCC-- GGGCCGCC-G 
             CGAACCATGC CTCGGCGGGT CGCTCGCTGG GGGAGCCC-- GGGCCGC--G 
             CGAACCATGC CTCGGCGGGT CGCTCGCTGG GGGAGCCC-- GGGCCGC--G 
             CGAACCATGC CTCGGCGGGT CGCTCGCTGG GGGAGCCC-- GGGCCGC--G 
             GAATAAATGC TTTGGCGGGT CGCTCGCTGG GGGAGCCTC- GAGCCGCGC- 
             GAATAAATGC TTTGGCGGGT CGCTCGCTGG GGGAGCCTC- GAGCCGCGC- 
             GAATAAATGC TTTGGCGGGT CGCTCGCTGG GGGAGCCTC- GAGCCGCGC- 
             AATCATATGC TCCGGCGGGC CGCTCGCTGG GGGAGCCGC- GGGCCGCT-- 
             AATCATATGC TCCGGCGGGC CGCTCGCTGG GGGAGCCGC- GGGCCGCT-- 
             TTATCATTGC TCCGGCGGGC CGCTCGCTGG GGGAGCCC-- GGGCCGCC-G 
             TTATCATTGC TCCGGCGGGC CGCTCGCTGG GGGAGCCC-- GGGCCGCC-G 
             AATCATATGC TCCGGCGGGC CGCTCGCTGG GGGAGCCGC- GGGCCGCT-- 
             AATCATATGC TCCGGCGGGC CGCTCGCTGG GGGAGCCGC- GGGCCGCT-- 
             AAACATATGC TTCGGCGGGC CGCTCGCTGG GGGAGCCGCC TGGCCGTT-- 
             AAACATATGC TTCGGCGGGC CGCTCGCTGG GGGAGCCGCC TGGCCGTT-- 
             AAACATATGC TTCGGCGGGC CGCTCGCTAG GGGAGCCGCT CGGCCGTT-- 
             AAACATATGC TTCGGCGGGC CGCTCGCTAG GGGAGCCGCT CGGCCGTT-- 

             ---AAGTGGT GGCCCGCCGA AGGCATGCAA GCAAAC---C TTTTGAACAA 
             GAGACGCGCC GGCTCGCCGA AGGTATGCGG AACCAAAT-- TCTTGAGCAA 
             GAAACGCGCC GGCCCGCCGA AGGCATGCGG ACCCAAATTA TTTTGACCAA 
             --TTGTCGGT GGGCCGCCGA AAGCATGCAA ACT-AA---A CTCTGAGAAC 
             --TCGACGGT GGCTCGCCGG AAGCATGCCA A--AAACAAC TCTCTGAATC 
             --TCGGCGGT GACCCGCCGC AGGCATGCAA ACCAAAACCT TTTTCGAGAC 
             --TCGGCGGT GACCCGCCGC AGGCATGCAA ACCAAAACCT TTTTCGAGAC 
             --TCGACGGT GGCTCGCCGG AAGCATGCAA C---CACAAC TCTCTGAATC 
             -TTTGTCGGT GGGCCGCCGA AAGCATGCAA ACCTAC---A CTCTGAGAAC 
             -TTTGTCGGT GGGCCGCCGA AAGCATGCAA ACCTAC---A CTCTGAGAAC 
             ---ATTTGGT GGCCCGCCGG AGCAGGCAAA CATCAACT-- ATTCTGAGTT 
             --TTGTCGGT GGTCCGCCGG AAGCATACAT AACCAACT-C TTCTGAAAAC 
             --TTGTCGGT GGTCCGCCGG AAGCATACAC AACCAACT-C TTCTGAAAAC 
             --TTGTCGGT GGTCCGCCGG AAGCATGCAA ACCAAAAT-A CTCTGAGAAC 
             --TTGTCGGT GGTCCGCCGG AAGCATGCAA ACCAAACA-C TTCTGAGAAC 
             --TCGACGGT GGCTCGCCGG AAGCATGCAA ACAACACAAC TCTCTGAACC 
             --TCGACGGT GGCTCGCCGG AAGCATGCAA ACAACACAAC TCTCTGAACC 
             --TCGGCGGT GACCCGCCGC TGGCATCCAA ACC-AAACCT TTTCCGAGAC 
             --TCGACGGT GGCTCGCCGG AAGCATGCAA AC-AAACAAC TCTCTGAATC 
             --TCGACGGT GGCTCGCCGG AAGCATGCAA ACAAAATAAC TCTCTGAATC 
             --TTGTCGGT GGTCCGCCGG AAGCATGCAA ACCAAAAT-A CTCTGAGAAC 
             GAAACGCGGT GGCTCGCCGA AGGCATCCCT CTCCAAAC-- ATGAGAAGAA 
             --TTGTCGGT GGTCCGCCGG AAGCATGCAA ACTAAAAT-A CTCTGAGAAC 
             --TTGTCGGT GGTCCGCCGG AAGCATGCAA ACTAAAAT-A CACTGAGAAC 
             --TTGTCGGT GGTCCGCCGG ACGCATGCAA CTTTACACTA CTCTGAGAAC 
             CGCAGGCGGT GGTCCGCCGG GGCAACGATA TTCAAATTCT TTGAAAATAT 
             GCGCCCCGGT GGCCTGCCGA GGCAGCACAA ACCAAAAA-- TGTTTAATAC 
             TGGTAGTGGT GGCTCGCCGA AGCAAATAAT CCAAAACAAA TTTAGAAACT 
             CGCAGGCGGT GGTCCGCCGG GGCAACAATA TTCAAATTCT TTGAAAATAC 
             AAAACGCACT GGCCCGCCGA AGGCATGCGA ACCAAAACTA CTTTTGAACA 
             TTGCGGTGGT GGTCCGCCGA AGCAAACCAA ATTTACAC-- TCTTGAATTT 
             TTGCGGTGGT GGTCCGCCGA AGCAAACCAA ATTTACAC-- TCTTGAATTT 
             GAGACGCGGT GGCCCGCCGG AGGCAAGAAC ACCAA----- CTCTGCAACT 
             TTGCGGTGGT GGCTCGCCGG AGCAAACAAC AAAAAATT-C TTCTGAATCT 
             TTCTCGCGGT GGCCTGCCAG CGGCACGCAG AACAAAA--- CTCGCAGAAT 
             GAAACGCGGT GGCCCGCCGA GG---CATGC CCCAAACC-- ATGAAAACAA 
             ---------- ---------- ---------- ---------- ---------- 
             GAAACGCGGT GGCCCGCCGC GG---CATGC CCCAAACC-- ATGAAAACAA 
             AGAGGCGGTT GGCCTGCCGA AGGCATGCAA ATTTAAAC-T CACTGAATAA 
             TTGCGGTGGT GGTCCGCCGA GGCAAATAAC ATCCAAAACT TTTGAATACG 
             TATAGGCGGT GGTCCGCCGG GGCAACAATA CTC-AATTAT TTGAAAATAT 
             GAGACGCGGT GGCCCGCCGG AGGCAAGAAA CCAGA----- CGCCGCAGCT 
             GAGACGCGGT GGCCCGCCGG AGGCAAGAAA CCAGA----- CGCCGCAGCT 
             GAGACGCGGT GGCCCGCCGG AGGCAAGAAA CCAGA----- CGCCGCAGCT 
             ---AAGTGGT GGCCCGCCGA AGGCATGCAA GCAAAC---C TTTTGAACAA 
             ---AAGTGGT GGCCCGCCGA AGGCATGCAA GCAAAC---C TTTTGAACAA 
             ---AAGTGGT GGCCCGCCGA AGGCATGCAA GCAAAC---C TTTTGAACAA 
             --TTGTCGGT GGTCCGCCGG AAGCATGCCA ACTAAAAC-A TTCTGAGAAC 
             --TTGTCGGT GGTCCGCCGG AAGCATGCCA ACTAAAAC-A TTCTGAGAAC 
             CCAAGGTGGT GGTCCGCCGG GGCAGCACCA TTTAAATT-C TGCGAAA--- 
             CCAAGGTGGT GGTCCGCCGG GGCAGCACCA TTTAAATT-C TGCGAAA--- 
             --TTGTCGGT GGTCCGCCGG AAGCATGCCA ACTAAATC-A TTCTGAGAAC 
             --TTGTCGGT GGTCCGCCGG AAGCATGCCA ACTAAATC-A TTCTGAGAAC 
             --TCGACGGT GGCTCGCCGG AAGCATGCAA ----CACAAC TCTCTGAACC 
             --TCGACGGT GGCTCGCCGG AAGCATGCAA ----CACAAC TCTCTGAACC 
             --TCGACGGT GGCTCGCCGG AAGCATGCCA T--AAACAAC TCTCTGAATC 
             --TCGACGGT GGCTCGCCGG AAGCATGCCA T--AAACAAC TCTCTGAATC 

             CTTTCTGAAG ATTT--ATTC CGAAAGGAAA AAA----AAT CACAACTCAT 
             CTTTCAGAGG GTTTTACTTT CCGTAACGGA AAAAAACACT CACAACTCAC 
             CTTTCTGAGG GTTTTGATTT CCGCTACGGA AAAAAATCAT TACAACTCAT 
             TGCTCTGAGA AAAATCTTTT -CTAAATGAA ATA----AAT TACAACTCAT 
             TTCTCTGAGA AATTCTTTTT TCCTAAAGGA AAA----CGT CACAACTCAT 
             TGCTCTGAGA AAAA--ACTT TCTAAACGAA ATA-----AT CACAACTCAT 
             TGCTCTGAGA AAAA--ACTT TCTAAACGAA ATA-----AT CACAACTCAT 
             TTCTCTGAGA AATTCTTTTT CTTTTAA-GA AAA----CGT CACAACTCAT 
             TGCTCTGAGA AATATCTTTT CC--AATGGA ATA----AAT TACAACTCAT 
             TGCTCTGAGA AATATCTTTT CC--AATGGA ATA----AAT TACAACTCAT 
             ACTTCTGAGA AAGTCTTTTC TAAATTGAGA AAT----AAT CACAACTCAT 
             TGCTCTGAGA AAAAATTTTT -TCCAATGGA AAT----AAT TACAACTCAT 
             TGCTCTGAGA AAATTCTTTT -TCCAATGGA AAT----AAT TACAACTCAT 
             TGCTCTGAGA AAATTCTTTT TCTAATTGAA AAAT---AAT CACAACTCAT 
             TGCTCTGAGA AATATCTTTT TCTAAATGAA ATA----AAT TACAACTCAT 
             TTCTCTGAGA AATTATATTT CCTTTAGGAA AAA----CGT CACAACTCAT 
             TTCTCTGAGA AATTATATTT CCTTTAGGAA AAA----CGT CACAACTCAT 
             TGCTCTGAGA AATA---TTT TCTAAATGAA ATA-----AT CACAACTCAT 
             TTCTCTGAGA AATATTTTTT -CCTTTTGGA AAA----CGT CACAACTCAT 
             TTCTCTGAGA AATATTTTTT -CCTTTAGGA AAA----CGT CACAACTCAT 
             TGCTCTGAGA AAATTATTTT -CTAAACGAA AAA----AAT CACAACTCAT 
             CTTTCTGAAA GCATTCCGCA GGGAGAAACG AAAATTGAGT CACAACTCAC 
             TGCTCTGAGA AAATTATTTT -CTAAATGAA AAA----AAT CACAACTCAT 
             TGCTCTGAGA AAATTCTTTT TCTAAATGAA AAAT---AAT CACAACTCAT 
             TGCTCTGAGA AATATCTTTT TCTAAATGAA ATA----AAT TACAACTCAT 
             TCTTCTGAGA AAAA--CTTT CTAAATGAG- --AAA---AT CACAACTCAC 
             ATCTCTGAGA ATTT------ ---------G AAAAAAAAAT CACAACTCAC 
             ATTTCTGAGA ATCA--ACTT TCTGAAAAGA AAAAA---TT TACAACTCAC 
             TCTTCTGAGA AAAA--CTTT CTAAATGAG- --AAA---AT CACAACTCAC 
             CTTTCTGATG GTTTTGATTT CCGTAAGGAA AAAAATAAAT CACAACTCAT 
             ACTTCTGAGA ATCA--ACTT TCTGAAAAGA AAAAAACGAT CACAACTCAC 
             ACTTCTGAGA ATCA--ACTT TCTGAAAAGA AAAAAACGAT CACAACTCAC 
             TTCTCCAGTC GAAACCTCTC CCAGGAGAGC AAAAACTTGT CACAACTCAC 
             ACTTCTGAGA ATCA--ACTT TCTGAAAAGA ATAAAATAAT TACAACTCAC 
             ACCTCTGAAC ACTTTCCCCT CGGGGAGAAA ACCAAAAAGT CACAACTCAT 
             CTTTCTGAAT ATCACTACTC CGAACGGAGA AGAAATAAGT CACAACTCAT 
             ---------- ---------- ---------- ---------- ---------- 
             CTTTCTGAAC ATAACTACTC CGAACGGAGA AGAAACAAGT CACAACTCAT 
             CTTTCTGAGA AAATCATCTC CCTTCGGGAG TAAAAATTAT CACAACTCAT 
             TCTTCTGAGA AATA--CTTT CTAAAAGAAA AAA----AAT TACAACTCAT 
             TCTTCTGAGA AAAA--CTTT CTAAATGAG- --AAA---AT CACAACTCAC 
             TTCTCCAGCA GACACCTCTC CCAGGAGAGC AGAAAACAGT CACAACTCAC 
             TTCTCCAGCA GACACCTCTC CCAGGAGAGC AGAAAACAGT CACAACTCAC 
             TTCTCCAGCA GACACCTCTC CCAGGAGAGC AGAAAACAGT CACAACTCAC 
             CTTTCTGAAG ATTT--ATTC CGAAAGGAAA AAA----AAT CACAACTCAT 
             CTTTCTGAAG ATTT--ATTC CGAAAGGAAA AAA----AAT CACAACTCAT 
             CTTTCTGAAG ATTT--ATTC CGAAAGGAAA AAA----AAT CACAACTCAT 
             TGCTCTGAGA AAATTCTTTT -CTAAATGAA AAA----AAT CACAACTCAT 
             TGCTCTGAGA AAATTCTTTT -CTAAATGAA AAA----AAT CACAACTCAT 
             CACTCTGAGA AA----CTTT CTACATGAGA AAAAA---AT CACAACTCAC 
             CACTCTGAGA AA----CTTT CTACATGAGA AAAAA---AT CACAACTCAC 
             TGCTCTGAGA AAATTCTTTT -CTAAATGAA AAA----AAT CACAACTCAT 
             TGCTCTGAGA AAATTCTTTT -CTAAATGAA AAA----AAT CACAACTCAT 
             TTTTCTGAGA AATTTTATTT CCTGTAGGAA AAA----CGT CACAACTCAT 
             TTTTCTGAGA AATTTTATTT CCTGTAGGAA AAA----CGT CACAACTCAT 
             TTCTCTGAGA AATTCTTTTT TCCTAAAGGA AAA----CGT CACAACTCAT 
             TTCTCTGAGA AATTCTTTTT TCCTAAAGGA AAA----CGT CACAACTCAT 

             AACAATGGAT CTCTTGGCTC TGGCATCGAT GAAGAACGCA GCGAAATGCG 
             AACAATGGAT CTCTTGGCTC TGGCATCGAT GAAGAACGCA GCGAAATGCG 
             AACAATGGAT CTCTTGGCTC TGGCATCGAT GAAGAACGCA GCGAAATGCG 
             AACAATGGAT CTCTTGGCTC TGGCATCGAT GAAGAACGCA GCGAAATGCG 
             AACAATGGAT CTCTTGGCTC TGGCATCGAT GAAGAACGCA GCGAAATGCG 
             AACAATGGAT CTCTTGGCTC TGGCATCGAT GAAGAACGCA GCGAAATGCG 
             AACAATGGAT CTCTTGGCTC TGGCATCGAT GAAGAACGCA GCGAAATGCG 
             AACAATGGAT CTCTTGGCTC TGGCATCGAT GAAGAACGCA GCGAAATGCG 
             AACAATGGAT CTCTTGGCTC TGGCATCGAT GAAGAACGCA GCGAAATGCG 
             AACAATGGAT CTCTTGGCTC TGGCATCGAT GAAGAACGCA GCGAAATGCG 
             AACAATGGAT CTCTTGGCTC TGGCATCGAT GAAGAACGCA GCGAAATGCG 
             AACAATGGAT CTCTTGGCTC TGGCATCGAT GAAGAACGCA GCGAAATGCG 
             AACAATGGAT CTCTTGGCTC TGGCATCGAT GAAGAACGCA GCGAAATGCG 
             AACAATGGAT CTCTTGGCTC TGGCATCGAT GAAGAACGCA GCGAAATGCG 
             AACAATGGAT CTCTTGGCTC TGGCATCGAT GAAGAACGCA GCGAAATGCG 
             AACAATGGAT CTCTTGGCTC TGGCATCGAT GAAGAACGCA GCGAAATGCG 
             AACAATGGAT CTCTTGGCTC TGGCATCGAT GAAGAACGCA GCGAAATGCG 
             AACAATGGAT CTCTTGGCTC TGGCATCGAT GAAGAACGCA GCGAAATGCG 
             AACAATGGAT CTCTTGGCTC TGGCATCGAT GAAGAACGCA GCGAAATGCG 
             AACAATGGAT CTCTTGGCTC TGGCATCGAT GAAGAACGCA GCGAAATGCG 
             AACAATGGAT CTCTTGGCTC TGGCATCGAT GAAGAACGCA GCGAAATGCG 
             AACAATGGAT CTCTTGGCTC TGGCATCGAT GAAGAACGCA GCGAAATGCG 
             AACAATGGAT CTCTTGGCTC TGGCATCGAT GAAGAACGCA GCGAAATGCG 
             AACAATGGAT CTCTTGGCTC TGGCATCGAT GAAGAACGCA GCGAAATGCG 
             AACAATGGAT CTCTTGGCTC TGGCATCGAT GAAGAACGCA GCGAAATGCG 
             AACAATGGAT CTCTTGGCTC TGGCATCGAT GAAGAACGCA GCGAAATGCG 
             AACAATGGAT CTCTTGGTTC TGGCATCGAT GAAGAACGCA GCGAAATGCG 
             AACAATGGAT CTCTTGGCTC TGGCATCGAT GAAGAACGCA GCGAAATGCG 
             AACAATGGAT CTCTTGGCTC TGGCATCGAT GAAGAACGCA GCGAAATGCG 
             AACAATGGAT CTCTTGGCTC TGGCATCGAT GAAGAACGCA GCGAAATGCG 
             AACAATGGAT CTCTTGGCTC TGGCATCGAT GAAGAACGCA GCGAAATGCG 
             AACAATGGAT CTCTTGGCTC TGGCATCGAT GAAGAACGCA GCGAAATGCG 
             AACAATGGAT CTCTTGGCTC TGGCATCGAT GAAGAACGCA GCGAAATGCG 
             AACAATGGAT CTCTTGGCTC TGGCATCGAT GAAGAACGCA GCGAAATGCG 
             AACAATGGAT CTCTTGGCTC TGGCATCGAT GAAGAACGCA GCGAAATGCG 
             AACAATGGAT CTCTTGGTTC TGGCATCGAT GAAGAACGCA GCGAAATGCG 
             ---------- ---------- ---------- ---------- ---------- 
             AACAATGGAT CTCTTGGTTC TGGCATCGAT GAAGAACGCA GCGAAATGCG 
             AACAATGGAT CTCTTGGCTC TGGCATCGAT GAAGAACGCA GCGAAATGCG 
             AACAATGGAT CTCTTGGCTC TGGCATCGAT GAAGAACGCA GCGAAATGCG 
             AACAATGGAT CTCTTGGCTC TGGCATCGAT GAAGAACGCA GCGAAATGCG 
             AACAATGGAT CTCTTGGCTC TGGCATCGAT GAAGAACGCA GCGAAATGCG 
             AACAATGGAT CTCTTGGCTC TGGCATCGAT GAAGAACGCA GCGAAATGCG 
             AACAATGGAT CTCTTGGCTC TGGCATCGAT GAAGAACGCA GCGAAATGCG 
             AACAATGGAT CTCTTGGCTC TGGCATCGAT GAAGAACGCA GCGAAATGCG 
             AACAATGGAT CTCTTGGCTC TGGCATCGAT GAAGAACGCA GCGAAATGCG 
             AACAATGGAT CTCTTGGCTC TGGCATCGAT GAAGAACGCA GCGAAATGCG 
             AACAATGGAT CTCTTGGCTC TGGCATCGAT GAAGAACGCA GCGAAATGCG 
             AACAATGGAT CTCTTGGCTC TGGCATCGAT GAAGAACGCA GCGAAATGCG 
             AACAATGGAT CTCTTGGCTC TGGCATCGAT GAAGAACGCA GCGAAATGCG 
             AACAATGGAT CTCTTGGCTC TGGCATCGAT GAAGAACGCA GCGAAATGCG 
             AACAATGGAT CTCTTGGCTC TGGCATCGAT GAAGAACGCA GCGAAATGCG 
             AACAATGGAT CTCTTGGCTC TGGCATCGAT GAAGAACGCA GCGAAATGCG 
             AACAATGGAT CTCTTGGCTC TGGCATCGAT GAAGAACGCA GCGAAATGCG 
             AACAATGGAT CTCTTGGCTC TGGCATCGAT GAAGAACGCA GCGAAATGCG 
             AACAATGGAT CTCTTGGCTC TGGCATCGAT GAAGAACGCA GCGAAATGCG 
             AACAATGGAT CTCTTGGCTC TGGCATCGAT GAAGAACGCA GCGAAATGCG 

             ATAAATAATA TGAATTGCAG AATTCAGCGA ATCATCGAGT TTTTGAACGC 
             ATAAATAATA TGAATTGCAG AATTCAGCGA ATCATCGAGT TTTTGAACGC 
             ATAAATAATA TGAATTGCAG AATTCAGCGA ATCATCGAGT TTTTGAACGC 
             ATAAATAATA TGAATTGCAG AATTCAGCGA ATCATCGAGT TTTTGAACGC 
             ATAAATAATA TGAATTGCAG AATTCAGCGA ATCATCGAGT TTTTGAACGC 
             ATAAATAATA TGAATTGCAG AATTCAGCGA ATCATCGAGT TTTTGAACGC 
             ATAAATAATA TGAATTGCAG AATTCAGCGA ATCATCGAGT TTTTGAACGC 
             ATAAATAATA TGAATTGCAG AATTCAGCGA ATCATCGAGT TTTTGAACGC 
             ATAAATAATA TGAATTGCAG AATTCAGCGA ATCATCGAGT TTTTGAACGC 
             ATAAATAATA TGAATTGCAG AATTCAGCGA ATCATCGAGT TTTTGAACGC 
             ATAAATAATA TGAATTGCAG AATTCAGCGA ATCATCGAGT TTTTGAACGC 
             ATAAATAATA TGAATTGCAG AATTCAGCGA ATCATCGAGT TTTTGAACGC 
             ATAAATAATA TGAATTGCAG AATTCAGCGA ATCATCGAGT TTTTGAACGC 
             ATAAATAATA TGAATTGCAG AATTCAGCGA ATCATCGAGT TTTTGAACGC 
             ATAAATAATA TGAATTGCAG AATTCAGCGA ATCATCGAGT TTTTGAACGC 
             ATAAATAATA TGAATTGCAG AATTCAGCGA ATCATCGAGT TTTTGAACGC 
             ATAAATAATA TGAATTGCAG AATTCAGCGA ATCATCGAGT TTTTGAACGC 
             ATAAATAATA TGAATTGCAG AATTCAGCGA ATCATCGAGT TTTTGAACGC 
             ATAAATAATA TGAATTGCAG AATTCAGCGA ATCATCGAGT TTTTGAACGC 
             ATAAATAATA TGAATTGCAG AATTCAGCGA ATCATCGAGT TTTTGAACGC 
             ATAAATAATA TGAATTGCAG AATTCAGCGA ATCATCGAGT TTTTGAACGC 
             ATAAGTAATA TGAATTGCAG AATTCAGCGA ATCATCGAGT TTTTGAACGC 
             ATAAATAATA TGAATTGCAG AATTCAGCGA ATCATCGAGT TTTTGAACGC 
             ATAAATAATA TGAATTGCAG AATTCAGCGA ATCATCGAGT TTTTGAACGC 
             ATAAATAATA TGAATTGCAG AATTCAGCGA ATCATCGAGT TTTTGAACGC 
             ATAAATAATA TGAATTGCAG AATTCAGCGA ATCATCGAGT TTTTGAACGC 
             ATAAATAATA TGAATTGCAG AATTCAGCGA ATCATCGAGT TTTTGAACGC 
             ATAAATAATA TGAATTGCAG AATTCAGCGA ATCATCGAGT TTTTGAACGC 
             ATAAATAATA TGAATTGCAG AATTCAGCGA ATCATCGAGT TTTTGAACGC 
             ATAACTAATA TGAATTGCAG AATTCAGCGA ATCATCGAGT TTTTGAACGC 
             ATAAATAATA TGAATTGCAG AATTCAGCGA ATCATCGAGT TTTTGAACGC 
             ATAAATAATA TGAATTGCAG AATTCAGCGA ATCATCGAGT TTTTGAACGC 
             ATAAATAATA TGAATTGCAG AATTCAGCGA ATCATCGAGT TTTTGAACGC 
             ATAAATAATA TGAATTGCAG AATTCAGCGA ATCATCGAGT TTTTGAACGC 
             ATAAATAATA TGAATTGCAG AATTCAGCGA ATCATCGAGT TTTTGAACGC 
             ATAAATAATA TGAATTGCAG AATTCAGCGA ATCATCGAGT TTTTGAACGC 
             ---------- ---------- ---------- ---------- ---------- 
             ATAAATAATA TGAATTGCAG AATTCAGCGA ATCATCGAGT TTTTGAACGC 
             ATAATTAATA TGAATTGCAG AATTCAGTGA ATCATCGAGT TTTTGAACGC 
             ATAAATAATA TGAATTGCAG AATTCAGCGA ATCATCGAGT TTTTGAACGC 
             ATAAATAATA TGAATTGCAG AATTCAGCGA ATCATCGAGT TTTTGAACGC 
             ATAAATAATA TGAATTGCAG AATTCAGCGA ATCATCGAGT TTTTGAACGC 
             ATAAATAATA TGAATTGCAG AATTCAGCGA ATCATCGAGT TTTTGAACGC 
             ATAAATAATA TGAATTGCAG AATTCAGCGA ATCATCGAGT TTTTGAACGC 
             ATAAATAATA TGAATTGCAG AATTCAGCGA ATCATCGAGT TTTTGAACGC 
             ATAAATAATA TGAATTGCAG AATTCAGCGA ATCATCGAGT TTTTGAACGC 
             ATAAATAATA TGAATTGCAG AATTCAGCGA ATCATCGAGT TTTTGAACGC 
             ATAAATAATA TGAATTGCAG AATTCAGCGA ATCATCGAGT TTTTGAACGC 
             ATAAATAATA TGAATTGCAG AATTCAGCGA ATCATCGAGT TTTTGAACGC 
             ATAAATAATA TGAATTGCAG AATTCAGCGA ATCATCGAGT TTTTGAACGC 
             ATAAATAATA TGAATTGCAG AATTCAGCGA ATCATCGAGT TTTTGAACGC 
             ATAAATAATA TGAATTGCAG AATTCAGCGA ATCATCGAGT TTTTGAACGC 
             ATAAATAATA TGAATTGCAG AATTCAGCGA ATCATCGAGT TTTTGAACGC 
             ATAAATAATA TGAATTGCAG AATTCAGCGA ATCATCGAGT TTTTGAACGC 
             ATAAATAATA TGAATTGCAG AATTCAGCGA ATCATCGAGT TTTTGAACGC 
             ATAAATAATA TGAATTGCAG AATTCAGCGA ATCATCGAGT TTTTGAACGC 
             ATAAATAATA TGAATTGCAG AATTCAGCGA ATCATCGAGT TTTTGAACGC 

             ACATTGCGCC CTCTGGTATT CCGGAGGGCA TGTCCGACCG AGCGTCGCGT 
             ACATTGCGCC CTCTGGTATT CCGGAGGGCC TGTCCGACCG AGCGTCGCTA 
             ACATTGCGCC CTCTGGTATT CCGGAGGGCC TGTCCGACCG AGCGTCGCTA 
             ACATTGCGCC CTCTGGTATT CCGGAGGGCA TGTCCGACCG AGCGTCGCGT 
             ACATTGCGCC CTCTGGTATT CCGGAGGGCA TGTCCGACCG AGCGTCGCGT 
             ACATTGCGCC CTCTGGTATT CCGGAGGGCA TGTCCGACCG AGCGTCGCGT 
             ACATTGCGCC CTCTGGTATT CCGGAGGGCA TGTCCGACCG AGCGTCGCGT 
             ACATTGCGCC CTCTGGTATT CCGGAGGGCA TGTCCGACCG AGCGTCGCGT 
             ACATTGCGCC CTCTGGTATT CCGGAGGGCA TGTCCGACCG AGCGTCGCGT 
             ACATTGCGCC CTCTGGTATT CCGGAGGGCA TGTCCGACCG AGCGTCGCGT 
             ACATTGCGCC CTCTGGTATT CCGGAGGGCA TGTCCGACCG AGCGTCGCAT 
             ACATTGCGCC CTCTGGTATT CCGGAGGGCA TGTCCGACCG AGCGTCGCGT 
             ACATTGCGCC CTCTGGTATT CCGGAGGGCA TGTCCGACCG AGCGTCGCGT 
             ATATTGCGCC CTCTGGTATT CCGGAGGGCA TGTCCGACCG AGCGTCGCGT 
             ACATTGCGCC CTCTGGTATT CCGGAGGGCA TGTCCGACCG AGCGTCGCGT 
             ACATTGCGCC CTCTGGTATT CCGGAGGGCA TGTCCGACCG AGCGTCGCGT 
             ACATTGCGCC CTCTGGTATT CCGGAGGGCA TGTCCGACCG AGCGTCGCGT 
             ACATTGCGCC CTCTGGTATT CCGGAGGGCA TGTCCGACCG AGCGTCGCGT 
             ACATTGCGCC CTCTGGTATT CCGGAGGGCA TGTCCGACCG AGCGTCGCGT 
             ACATTGCGCC CTCTGGTATT CCGGAGGGCA TGTCCGACCG AGCGTCGCGT 
             ATATTGCGCC CTCTGGTATT CCGGAGGGCA TGTCCGACCG AGCGTCGCGT 
             ACATTGCGCC CTCTGGTATT CCGGAGGGCA TGTCCGACCG AGCGTCGCGT 
             ATATTGCGCC CTCTGGTATT CCGGAGGGCA TGTCCGACCG AGCGTCGCGT 
             ATATTGCGCC CTCTGGTATT CCGGAGGGCA TGTCCGACCG AGCGTCGCGT 
             ACATTGCGCC CTCTGGTATT CCGGAGGGCA TGTCCGACCG AGCGTCGCGT 
             ACATTGCGCC CTCTGGCATT CCGGAGGGCC TGTCCGACCG AGCGTCGCAT 
             ACATTGCGCC CTCTGGCATT CCGGAGGGCT TGTCCGACCG AGCGTCGCTT 
             ACATTGCGCC CTCCGGCATT CCGGAGGGCA TGTCCGACCG AGCGTCGCAT 
             ACATTGCGCC CTCTGGCATT CCGGAGGGCC TGTCCGACCG AGCGTCGCAT 
             ACATTGCGCC CTCTGGTATT CCGGAGGGCT TGTCCGACCG AGCGTCGCTA 
             ACATTGCGCC CTCTGGCATT CCGGAGGGCA TGTCCGACCG AGCGTCGCAT 
             ACATTGCGCC CTCTGGCATT CCGGAGGGCA TGTCCGACCG AGCGTCGCAT 
             ACATTGCGCC CCTCGGTATT CCGTAGGGCA TGTCCGACCG AGCGTCGCTT 
             ACATTGCGCC CTCTGGCATT CCGGAGGGCT TGTCCGACCG AGCGTCGCAT 
             ACATTGCGCC CTCCGGTATT CCGGAGGGCA TGTCCGACCG AGCGTCGCTT 
             ACATTGCGCC CTCTGGTATT CCGGAGGGCT TGTCCGACCG AGCGTCGCGT 
             ---------- ---------- ---------- ---------- ---------- 
             ACATTGCGCC CTCTGGTATT CCGGAGGGCT TGTCCGACCG AGCGTCGCGT 
             ACATTGCGCC CTTTGGTATT CCGAAGGGCA TGTCCGACCG AGCGTCGCTT 
             ACATTGCGCC CTCTGGCATT CCGGAGGGCC TGTCCGACCG AGCGTCGCAT 
             ACATTGCGCC CTCTGGCATT CCGGAGGGCC TGTCCGACCG AGCGTCGCAT 
             ACATTGCGCC CCTCGGTATT CCGTAGGGCA TGTCCGACCG AGCGTCGCCT 
             ACATTGCGCC CCTCGGTATT CCGTAGGGCA TGTCCGACCG AGCGTCGCCT 
             ACATTGCGCC CCTCGGTATT CCGTAGGGCA TGTCCGACCG AGCGTCGCCT 
             ACATTGCGCC CTCTGGTATT CCGGAGGGCA TGTCCGACCG AGCGTCGCGT 
             ACATTGCGCC CTCTGGTATT CCGGAGGGCA TGTCCGACCG AGCGTCGCGT 
             ACATTGCGCC CTCTGGTATT CCGGAGGGCA TGTCCGACCG AGCGTCGCGT 
             ACATTGCGCC CTCTGGTATT CCGGAGGGCA TGTCCGACCG AGCGTCGCGT 
             ACATTGCGCC CTCTGGTATT CCGGAGGGCA TGTCCGACCG AGCGTCGCGT 
             ACATTGCGCC CTCTGGCATT CCGGAGGGCC TGTCCGACCG AGCGTCGCAT 
             ACATTGCGCC CTCTGGCATT CCGGAGGGCC TGTCCGACCG AGCGTCGCAT 
             ACATTGCGCC CTCTGGTATT CCGGAGGGCA TGTCCGACCG AGCGTCGCGT 
             ACATTGCGCC CTCTGGTATT CCGGAGGGCA TGTCCGACCG AGCGTCGCGT 
             ACATTGCGCC CTCTGGTATT CCGGAGGGCA TGTCCGACCG AGCGTCGCGT 
             ACATTGCGCC CTCTGGTATT CCGGAGGGCA TGTCCGACCG AGCGTCGCGT 
             ACATTGCGCC CTCTGGTATT CCGGAGGGCA TGTCCGACCG AGCGTCGCGT 
             ACATTGCGCC CTCTGGTATT CCGGAGGGCA TGTCCGACCG AGCGTCGCGT 

             CACCGCCCAA GCCC---GGC TTGGTGTT-G GGGCCTGCGG AGA-GCTGCG 
             CACCGCTCAA GCCTCCGCGC TTGGTGTT-G GGGACTGCGA GGA-GCTGCA 
             CACCGCTCAA GCCTTG-TGC TTGGTGTT-G GGGACTGCGA GGT-GCCGTA 
             CACCGCTCAA GCCCCCGGGC TTGGTGTT-G GGGCATCGCG GGGTTGCGCG 
             CACCGCTCAA GCCTCTCGGC TTGGTGTT-G GGGCTCGCGG GT--GCCCTG 
             CACCGCTCAA GCCCCTGGGC TTGGTGTT-G GGGCCTCGCG GGT-GCCTC- 
             CACCGCTCAA GCCCCTGGGC TTGGTGTT-G GGGCCTCGCG GGT-GCCTC- 
             CACCGCTCAA GTCCTCTGGC TTGGTGTT-G GGGCTCGCGG GT--GCCTTG 
             CACCGCTCAA GCCCCCGGGC TTGGTGTT-G GGGCATCGCG GGC-TGCGCG 
             CACCGCTCAA GCCCCCGGGC TTGGTGTT-G GGGCATCGCG GGC-TGCGCG 
             CACCACTCAA GCCT---TGC TTGGTGTT-G GGGCTTGCGA GGA-GATTTT 
             CACCGCTCAA GCCCCCGGGC TTGGTGTT-G GGGCCTCGCG GGT-GCCTCG 
             CACCGCTCAA GCCCCCGGGC TTGGTGTT-G GGGCCTCGCG GGT-GCCTCG 
             CACCGCTCAA GCCCCCGGGC TTGGTGTT-G GGGCCTCGCG GGT-GCTTC- 
             CACCGCTCAA GCCCCCGGGC TTGGTGTT-G GGGCCTCGCG GGT-GCTTCG 
             CACCGCTCAA GCCCCCGGGC TTGGTGTT-G GGGCTCGCGG GT--GCCATG 
             CACCGCTCAA GCCCCCGGGC TTGGTGTT-G GGGCTCGCGG GT--GCCATG 
             CACCGCTCAA GGCCTTGGGC TTGGTGTT-G GGGCCTCGCG GGT-GCCTC- 
             CACCGCTCAA GCCCTCGGGC TTGGTGTT-G GGGCTCGCGG GT--TGCCTG 
             CACCGCTCAA GCCCTCGGGC TTGGTGTT-G GGGCTCGCGG GT--GCCCTG 
             CACCGCTCAA GTCTCTAGGC TTGGTGTT-G GGGCCTCGCG GGT-GCCTCG 
             CGCCGCCCAA GCCCCCGGGC TTGGTGTT-G GGGCCTGCCC GAG-ACATC- 
             CACCGCTCAA GCCTCTAGGC TTGGTGTT-G GGGCCTCGCG GGT-GCCTCG 
             CACCGTTCAA GCCTCTGGGC TTGGTGTT-G GGGCCTCGCG GGT-GCTTCG 
             CACCGCTCAA GCCCTCGGGC TTGGTGTT-G GGGCTTCGCG GGT-GCCCTC 
             CGCCGCCCAA GCTCCA-AGC TTGGTGTT-G GGGCATGCGG GGG-TGCTTG 
             CACCACTCAG TGCCTGTGGC CTGGACTT-G GGGCATGCGA AGT-GCTGGT 
             CGCCGCCCAA GACCAG-CTC TTGGTATT-G GAGCCTGCAG GCC------A 
             CGCCGCCCAA GCTCCA-AGC TTGGTGTT-G GGGCATGCGG GGT-TGCTTG 
             CACCGCCCAA GCCT---TGC TTGGTGTT-G GGACCTGCGA GGC-GCCTTG 
             CACCGCCCAA GACTCG-TTC TTGGTTTT-G GGGCATGCGG GGT-TGCCTG 
             CACCGCCCAA GACTCG-TTC TTGGTTTT-G GGGCATGCGG GGT-TGCCTG 
             CACCACTCGA GCCCCCGCGC TCGGTGCT-G GGTGCCGCCG GGG-CCTCGT 
             CACCGCCCAA GACTCG-TTC TTGGTGTT-G GGGCATGCGG GGG-GGCCTC 
             CGCCGCCCAA GCCCCCCCGC TTGGTGTT-G GGAGCTGCCC GAG-CCTTCG 
             CACCGCTCAA GCCCCC-GGC TTGGTGTT-G GGGACTGCGG GAA-GCTGCC 
             ---------- ---------- ---------- ---------- ---------- 
             CACCGCTCAA GCCCTCGGGC TTGGTGTT-G GGGACTGCGG GAG-GCTGCC 
             CACCGCTCAA GTCTCTTGAC TTGGTGTT-G GGACCTGCCC GGG-CCTCAC 
             CGCCGCCCAA GTCCTG-AAC TTGGTGTT-G GGGCATGTGC GGG-TGCGTA 
             CGCCGCCCAA GCCCCA-AGC TTGGTGTT-G GGGCATGCGG G---TGCTTA 
             CACCACCCGA GCCCCCGCGC TCGGCGAT-G GGCGCCGCCG GGG-CCTCG- 
             CACCACCCGA GCCCCCGCGC TCGGCGAT-G GGCGCCGCCG GGG-CCTCG- 
             CACCACCCGA GCCCCCGCGC TCGGCGAT-G GGCGCCGCCG GGG-CCTCG- 
             CACCGCCCAA GCCC---GGC TTGGTGTT-G GGGCCTGCGG AGA-GCTGCG 
             CACCGCCCAA GCCC---GGC TTGGTGTT-G GGGCCTGCGG AGA-GCTGCG 
             CACCGCCCAA GCCC---GGC TTGGTGTT-G GGGCCTGCGG AGA-GCTGCG 
             CACCGCTCAA GCCCCCGGGC TTGGTGTT-G GGGTCTCGCG GGT-GCCTTG 
             CACCGCTCAA GCCCCCGGGC TTGGTGTT-G GGGTCTCGCG GGT-GCCTTG 
             CGCCGCCCAA AGTCCAGGCT TTGGTGTT-G GGGCATGCGG GTG------T 
             CGCCGCCCAA AGTCCAGGCT TTGGTGTT-G GGGCATGCGG GTG------T 
             CACCGCTCAA GCCCCCGGGC TTGGTGTT-G GGGTCTCGCG GGT-GCCTTG 
             CACCGCTCAA GCCCCCGGGC TTGGTGTT-G GGGTCTCGCG GGT-GCCTTG 
             CACCGCTCAA GCCCTCGGGC TTGGTGTT-G GGGCTTGCGG GTTGTGCTCG 
             CACCGCTCAA GCCCTCGGGC TTGGTGTT-G GGGCTTGCGG GTTGTGCTCG 
             CACCGCTCAA GCCCCTGGGC TTGGTGTTGG GGGCTCGCGG GT--GCCCTG 
             CACCGCTCAA GCCCCTGGGC TTGGTGTT-G GGGCTCGCGG GT--GCCCTG 

             TGCCCCGCAG CCCCGAAATG CAGCG-GCGA TCCTCGGCGC -GGTTCCCCC 
             GGCCTCGCAG CCCTGAAATG CAGTG-GCGG CTCCCAGTGC -GGCTTCTCC 
             GACCTCGCAG CCCTGAAATG CAGTG-GCGG CCCCCAGCGC -GGCTTCTCC 
             CGCCCCGCGG CCCTCGAATA CAGTG-GCGG TCCCTCCGTG -GGCTTCTCC 
             CGCCCCGCGA CCCTCAAATG CAGTG-GCGG TCCCTCCGCG -GGTCTCTCC 
             GGCCCCGCGG CCCTCAAATG CAGTG-GCGG TCCTC-CGTG -GGCTTCTCC 
             GGCCCCGCGG CCCTCAAATG CAGTG-GCGG TCCTC-CGTG -GGCTTCTCC 
             CGCCCCGCGG CCCTCAAATG CAGTG-GCGG TCCCTCCGCG -GGTCTCTCC 
             CGGCCGGCGG CCCTCAAATG CAGTG-GCGG TCCCTCCGTG -GGCTTCTCC 
             CGGCCGGCGG CCCTCAAATG CAGTG-GCGG TCCCTCCGTG -GGCTTCTCC 
             CTCTTTGCAA CCCTCGAATG CAGTG-GCGG TCCCTCTTAC -GGGCTTCCC 
             TGCCCCGCGT CCCTCAAATG CAGTG-GCGG TCCCTCCGTG -GGCTTCTCC 
             TGCCCCGCGT CCCTCAAATG CAGTG-GCGG TCCCTCCGTG -GGCTTCTCC 
             AGCCCTGCGT CCCTCAAATG CAGTG-GCGG TCCCTCCGTG -GGCTTCTCC 
             GCGCCTGCGT CCCTCAAATG CAGTG-GCGG TCCCTCCGTG -GGCTTCTCC 
             CGCCCCGCGG CCCTTAAATG CAGTG-GCGG TCCCTCCGCG -GGTCTCTCC 
             CGCCCCGCGG CCCTTAAATG CAGTG-GCGG TCCCTCCGCG -GGTCTCTCC 
             GGCCCCGCGG CCCTCAAATG CAGTG-GCGG TCTCT-CGTG -GGCTTCTCC 
             TGCCCCGCGA CCCTCAAATG CAGTG-GCGG TCCCTCCGCG -GGTCTCTCC 
             CGCCCCGCGA CCCTCAAATG CAGTG-GCGG TCCCTCCGCG -GGTCTCTCC 
             CGCCCCGCGG CCCTCAAATG CAGTG-GCGG TCCCTCCGTG -GGCTTCTCC 
             CCTCGGGCAG CCCCTAAATG CAACG-GCTG CCCTCCCGGT -GCGGCTCCC 
             CGCCCCGCGG CCCTCAAATG CAGTG-GCGG TCCCTCCGTG -GGCTTCTCC 
             CGCCCCGCGT CCCTCAAATG CAGTG-GCGG TCCCTCCGCG -GGCTTCTCC 
             GGCCCTGCGG CCTTCAAATG CAGTG-GCGG TCCCTCCGTG -GGCTTCTCC 
             CGTCCTGCAG CCCTGAAATA CAGCG-GCGG TCCCTGACGG -G-TTACCCC 
             GCCCCCGCAG CCCTCAAATG CAGCGAGCGG TCTCCCTATG -GGTGTTACC 
             GGCACTGCAG CTCTTAAATT CAGCG-GCGG CCACCCGTGG AGGTGTTTCC 
             CTTCCCGCAG CCCTGAAATC CAGCG-GCGG TCCCTGACGG -GTTTATCCC 
             GCCTTCGCAG CCCCGAAATG CAGTG-GCGG CCCCCAGCGC GGGCTTTTCC 
             GACCCCGCAG CCCTCAAATT CAGCG-GCGG TCACCCGTGG AGGCTCTCCC 
             GACCCCGCAG CCCTCAAATT CAGCG-GCGG TCACCCGTGG AGGCTCTCCC 
             CCCCCGGCGG CCCCGAAATG CAGTG-GCAG CCCCGGTGCG ---CCTCCTC 
             GCATCCGCAG CCCTGAAATA CAGCG-GCGG TCACCCGTGG AGGTTATCCC 
             CCTCGGGCAC TCCTCAAATG CAGTG-GCGG TCCCCAGCGC -GGCCTCTCC 
             ATGCCCGCAG CCCCGAAATG CAGTG-GCGG CTTCCACGG- -GTTACCTCC 
             ---------- ---------- ---------- ---------- ---------- 
             ATGCCCGCAG CCCCGAAATG CAGTG-GCGG CTTCCACGG- -GATACCTCC 
             CTCGTGGCAG TCCCCAAATG CAGTG-GCGG CCCTCAGCGC -GGCTCCTCC 
             GCGCCTGCAG CCCTCAAATG CAGCG-GCGG TCCCCGGTGG -GTTTTTCCC 
             GCGCCCGCAG CCCTGAAATA CAGCG-GCGG TCCCTGACGG ---GTTACCC 
             ACCCCGGCGG CCCCGAAATG CAGTG-GCGG CCCCGGCGCG ------CCTC 
             ACCCCGGCGG CCCCGAAATG CAGTG-GCGG CCCCGGCGCG ------CCTC 
             ACCCCGGCGG CCCCGAAATG CAGTG-GCGG CCCCGGCGCG ------CCTC 
             TGCCCCGCAG CCCCGAAATG CAGCG-GCGA TCCTCGGCGC -GGTTCCCCC 
             TGCCCCGCAG CCCCGAAATG CAGCG-GCGA TCCTCGGCGC -GGTTCCCCC 
             TGCCCCGCAG CCCCGAAATG CAGCG-GCGA TCCTCGGCGC -GGTTCCCCC 
             CGCTCCGCGT CCCTCAAACG CAGTG-GCGG TCCCTCCGTG -GGCTTCTCC 
             CGCTCCGCGT CCCTCAAACG CAGTG-GCGG TCCCTCCGTG -GGCTTCTCC 
             GCGCTCGCAG CCCCCAAATA TAGCG-GCGG TCCCCGACGG ---GTCATCC 
             GCGCTCGCAG CCCCCAAATA TAGCG-GCGG TCCCCGACGG ---GTCATCC 
             CGCTCCGCGT CCCTCAAACG CAGTG-GCGG TCCCTCCGTG -GGCTTCTCC 
             CGCTCCGCGT CCCTCAAACG CAGTG-GCGG TCCCTCCGTG -GGCTTCTCC 
             CGCACCGCGG CCCTCAAATG TAGTG-GCGG TCCCTCCGCG -GGTCTCTCC 
             CGCACCGCGG CCCTCAAATG TAGTG-GCGG TCCCTCCGCG -GGTCTCTCC 
             CGCCCCGCGA CCCTCAAATG CAGTG-GCGG TCCCTCCGCG -GGTCTCTCC 
             CGCCCCGCGA CCCTCAAATG CAGTG-GCGG TCCCTCCGCG -GGTCTCTCC 

             TTAGCGCAGT AG------AA CTCGCTACGC TTCGGGACGC -CCGGGTGGC 
             TTAGCGCAGT AG-AGTT-TT CACGCTTCGC TTCGGGACGC -CTGGGACGC 
             TTAGCGCAGT AG-AGTT-TT CACACTTCGC TTCGGGACGT -CTGGGACGC 
             CTAACGCAGT AG-AGCA-TT CGGCTGTCGT TTCGGAGCCC -GGAGGTGGT 
             CTAGCGCAGT AAAAGCA-TT TAGCTGTCGT TTCGGAGCCC -GGAGGTGGC 
             CTAGCGCAGT AA-AGCA-TT C-GCTGCCGC TTCGGAGTCC --CGGGCGGC 
             CTAGCGCAGT AA-AGCA-TT C-GCTGCCGC TTCGGAGTCC --CGGGCGGC 
             CTAGCGCAGT AAAAGCA-TT TAGCTGTCGT TTCGGAGCCC -GGAGGTGGC 
             CTAACGCAGT AG-AGCA-TT CGGCTGTCGT TTCGGAGCCC -GGAGGCGGT 
             CTAACGCAGT AG-AGCA-TT CGGCTGTCGT TTCGGAGCCC -GGAGGCGGT 
             CTAGCGCAGT AG-AGCA-TT CAGCTGTCGC TTCGGGCCCT -GGAGGCGGC 
             CTAGCGCAGT AG-AGCA-TT CAGCTGTCGT TTCGGAGCCC -GGAGGTGGC 
             CTAGCGCAGT AG-AGCA-TT CAGCTGTCGT TTCGGAGCCC -GGAGGTGGC 
             CTAACGCAGT AGAAGCA-TT CAGCTGTCGT TTCGGAGCCC -GGAGGTGGC 
             CTAACGCAGT AG-AGCA-TT CAGCTGTCGT TTCGGAGCCC -GGAGGTGGC 
             CTAGCGCAGT AAAAGCA-TT TAGCTGTCGT TTCGGAGCCC -GGAGGTGGC 
             CTAGCGCAGT AAAAGCA-TT TAGCTGTCGT TTCGGAGCCC -GGAGGTGGC 
             CTAGCGCAGT AA-AGCA-AT C-GCTGTCGC TTCGGGTCCC --CGGGCGGC 
             CTAGCGCAGT AAAAGCA-TT TAGCTGTCGT TTCGGAGCCC -GGAGGTGGC 
             CTAGCGCAGT AAAAGCA-TT TAGCTGTCGT TTCGGAGCCC -GGAGGTGGC 
             CTAGCGCAGT AG-AGCA-TT CAGCTGTCGT TTCGGAGCCC -GGAGGTGGC 
             CTAGCGCAGT AC-GAGACTA CGGGCTACGC TTCGGGACGC -GCGGGAGGT 
             CTAGCGCAGT AG-AGCA-TT CAGCTGTCGT TTCGGAGCCC -GGAGGTGGC 
             CTAACGCAGT AGAAGCA-TT CAGCTGTCGT TTCGGAGCCC -GGAGGTGGC 
             CTAACGCAGT AG-AGCA-TT CAGCTGTCGT TTCGGAGCCC -GGAGGCGGT 
             TTAGCGCAGT AG-AGCAAAT CAGCTGCCGC TTCGGAGCCC -TCGGGAGAC 
             CCAGCGCAGT AACAGCA-AA CTGCTGACGC TTCGGTGCCT -TGGGACGAC 
             CTAGCGCAGT AG-AACAAAT CAGCTGCCGC TTCGGGACCT -CTGGGAGGC 
             TTAGCGCAGT AG-AGCAAAT CAGCTGCCGC TTCGGAGCCC -TCGGGAGAC 
             TTAGCGCAGT AG-AGTT-TT CACGCTACGC TTCGGGACGC -CTGGGACGC 
             CTAGCGCAGT AG-AGCAAAT CAGCTGCCGC TTCGGGGCCC -CCGGGAGGC 
             CTAGCGCAGT AG-AGCAAAT CAGCTGCCGC TTCGGGGCCC -CCGGGAGGC 
             CTAGCGCAGT AG-AGCAATC GACGCTACGC TTCGGGACGC -CCGCGCGGC 
             CTAGCGCAGT AG-AGCAAAT CAGCTGCCGC TTCGGGGCCC -CCGGGAGGC 
             TTAGCGCAGT AA-AGTGTAA CGCACTACGC TTCGGAGCGC -CTGGGTGGC 
             CCAGCGCAGT AG-AAAG-AC TCGCTGCCGC TTCGGAGTCC -TGGGACGGC 
             ---------- ---------- ---------- ---------- ---------- 
             CCAGCGCAGT AG-AAAG-AC TCGCTGCCGC TTCGGAGTCC -TGGGACGGC 
             TTAGCGCAGT AG-AGTA-AT TGCACTACGC TTCGGGACGC -CTGGGT-GC 
             CTAGCGCAGT AG-AGCAAAT CAGCTGCCGC TTCGGAACCC -CTGGGAGGC 
             CTAGCGCAGT AG-AGCAAAT CAGCTGCCGC TTCGGAGCCC -TCGGGAGAC 
             CCAGCGCAGT AG-AGCAATC GACGCTACGC TTCGGGACGC GCCGCGCGGC 
             CCAGCGCAGT AG-AGCAATC GACGCTACGC TTCGGGACGC GCCGCGCGGC 
             CCAGCGCAGT AG-AGCAATC GACGCTACGC TTCGGGACGC GCCGCGCGGC 
             TTAGCGCAGT AG------AA CTCGCTACGC TTCGGGACGC -CCGGGTGGC 
             TTAGCGCAGT AG------AA CTCGCTACGC TTCGGGACGC -CCGGGTGGC 
             TTAGCGCAGT AG------AA CTCGCTACGC TTCGGGACGC -CCGGGTGGC 
             CTAACGCAGT AGAAGCA-TT CAGCTGTCGT TTCGGAGCCC -GGAGGTGGC 
             CTAACGCAGT AGAAGCA-TT CAGCTGTCGT TTCGGAGCCC -GGAGGTGGC 
             ATAGCGCAGT AG-AGCAAAT CAGCTGCCGC TTCGGAGCCC -TCGGGAGGC 
             ATAGCGCAGT AG-AGCAAAT CAGCTGCCGC TTCGGAGCCC -TCGGGAGGC 
             CTAACGCAGT AGAAGCA-TT CAGCTGTCGT TTCGGAGCCC -GGAGGTGGC 
             CTAACGCAGT AGAAGCA-TT CAGCTGTCGT TTCGGAGCCC -GGAGGTGGC 
             CTAGCGCAGT AAAAGCA-TT TAGCTGTCGT TTCGGAGCCC -GGAGGTGGC 
             CTAGCGCAGT AAAAGCA-TT TAGCTGTCGT TTCGGAGCCC -GGAGGTGGC 
             CTAGCGCAGT AAAAGCA-TT TAGCTGTCGT TTCGGAGCCC -GGAGGTGGC 
             CTAGCGCAGT AAAAGCA-TT TAGCTGTCGT TTCGGAGCCC -GGAGGTGGC 

             CTGCCGTAAA ACGGACCCAA CGTCGCACCT CACAGG---- ---------- 
             CTGCCGTAAA ACCGC----- ---------- ---------- ---------- 
             CTGCCGTAAA ACGCAGCGCA CCTCGCTCAC CCGAGACGCG GTCCCCCTTC 
             CTGCCGTAAA A-CCC-CCGA CGGCGGCAGC -TTCGGCTGT CACCATCCT- 
             TTGCCGTAAA ACCCCACCGA CGGGTGGCTC TCCGGAGCTG CTCCA-TCAC 
             CTGCCGTAAA ACGCACCCGA ---------- ---------- -----TTTCA 
             CTGCCGTAAA ACGCACCCGA ---------- ---------- -----TTTCA 
             TTGCCGTAAA ACCCCACCGA CGGGTGGCTC TCCGGAGCTG CTCCC-TCAC 
             CTGCCGTAAA ACCCC-CCGA CGGCGGCAGC -TTCGGCTGT CACCATCCTC 
             CTGCCGTAAA ACCCC-CCGA CGGCGGCAGC -TTCGGCTGT CACCATCCTC 
             CTGCCGTAAA ACCCT-TTGG CAGCCTTGCT ---------- -----TTCAT 
             TTGCCGTTAA AACCC-CCGA AGGCGGTAGC -TCCGGCTAC CACCA-TCTC 
             TTGCCGTTAA A-ACC-CCGA AGGCGGTAGC -TCCGGCTAC CACCA-TCTC 
             CTGCCGTAAA ACCCC-CCGA CGGCGGCAGT -TTCGGCTGT CACCATTCTC 
             TTGCCGTAAA ACCCC-CCGA CGGCGGCAGC -TTCGGCTGT CACCATCTTC 
             TTGCCGTAAA ACCCCACCGA CGGGTGGCTC ---------- ---------- 
             TTGCCGTAAA ACCCCACCGA CGGGTGGCTC TCCGGAGCTG CTCCC-TCAC 
             CTGCCGTAAA ACGCACCCGA ---------- ---------- -----TTTCA 
             TTGCCGTAAA ACCCCACCGA CGGGTGGCTC TTCGGAGTTG CTCCA-TCAC 
             TTGCCGTAAA ACCCCACCGA CGGGTGGCTC TTCGGAGTTG CTCCA-TCAC 
             TTGCCGTAAA AACCC-CCGA CGGCGGCAGC TTTTGGCTGT CACCATTCTC 
             -GGCCACCAG CTGCAA---- ---------C CTTCGAGTCG CAACCCCCAA 
             TTGCCGTAAA AACCC-CCGA CGGCGGCAGC TTTTGGCTGT CACCATTCTC 
             TTGCCGTAAA ACACC-CCGA CGGCGGCAGC -TTCGGCTGT CACCATTCTC 
             CTGCCGTAAA ACCCC-CCGA CGGCGGCAGC -TTCGGCTGT TGCCA-TCTC 
             CTGCCGTAAG -CCCG-CCAG CGAAATACCC -AAAGGCTGC CGAACTTCTC 
             CTGCCCATAA CCC---CCAA CTTATTTC-- ---------- ---------- 
             CGGCCGTTAA GCCCG-CCAG CTTTC----- -TCGAGCTGC CGAACACCCT 
             CTGCCGTAAG -CCCG-CCAG CGAAATACCC -AAAGGCTGC CGAACTTCTC 
             CTGCCGTAAA ACA---CAGA CCTCTCTCCC CCGAGAGTCG CTCACCTCCT 
             CGGCCGTCAA GCACG-CCAG CTACC----- -CCAAGCTGC CGAAAATCAC 
             CGGCCGTCAA GCACG-CCAG CTACC----- -CCAAGCTGC CGAAAATCAC 
             TGGCCGTAAA AACCT-GCGA AGGCCCGGCC TTC-----GC TGCCCCCACC 
             CTGCCGTCAA GCACG-CCAG CTCACC---- -CCAAGCTGC CGAACAACAC 
             CTGCCGTAAA AAACGACAGA CCTCTCCTCT CCCGGAAAGT CGCACCACTT 
             CTGCCGTAAA ATCGAA---- ---------- ---------- ---------- 
             ---------- ---------- ---------- ---------- ---------- 
             CTGCCGTAAA ATCGAA---- ---------- ---------- ---------- 
             CTGCCGTAAA ACC---CAGA CTTTTCCCGA --------GT CGCACCTCTC 
             CGGCCGTCAA GCCCG-CCAG CGAAATACCC -AAAGGCTGC CGAA------ 
             CTGCCGTAAG -CCCG-CCAG CGAAATACCC -AAAGGCTGC CGAACTTCTC 
             CGGCCGTGAA AACCC-GCGA GGGCCTGCCC TC-------G CGAACCCACC 
             CGGCCGTGAA AACCC-GCGA GGGCCTGCCC TC-------G CGAACCCACC 
             CGGCCGTGAA AACCC-GCGA GGGCCTGCCC TC-------G CGAACCCACC 
             CTGCCGTAAA ACGGACCCAA CGTCGCACCT CACAGG---- ---------- 
             CTGCCGTAAA ACGGACCCAA CGTCGCACCT CACAGG---- ---------- 
             CTGCCGTAAA ACGGACCCAA CGTCGCACCT CACAGG---- ---------- 
             TTGCCGTAAA ACCCC-CCGA CGGCGGCAGT -TTCGGCTGT CACCATCCT- 
             TTGCCGTAAA ACCCC-CCGA CGGCGGCAGT -TTCGGCTGT CACCATCCT- 
             CTGCCGTAAA GCCCG-TCAG CGAAATACCC -AAAGGCTGC CGAACTTCTC 
             CTGCCGTAAA GCCCG-TCAG CGAAATACCC -AAAGGCTGC CGAACTTCTC 
             TTGCCGTAAA ACCCC-CCGA CGGCGGCAGT -TTCGGCTGT CACCATCCT- 
             TTGCCGTAAA ACCCC-CCGA CGGCGGCAGT -TTCGGCTGT CACCATCCT- 
             TTGCCGTAAA ACCCCACTGA CGGGTGGCTC TCCGGAGCTG CTCCA-TCAC 
             TTGCCGTAAA ACCCCACTGA CGGGTGGCTC TCCGGAGCTG CTCCA-TCAC 
             TTGCCGTAAA ACCCCACCGA CGGGTGGCTT TCCGGAGCCG CTCCA-TCAC 
             TTGCCGTAAA ACCCCACCGA CGGGTGGCTT TCCGGAGCCG CTCCA-TCAC 

             ---------- ---------- ---------- ---------- ---------C 
             AGGAGAGACC TAGGTCTTGC CTACAGCACC T--------- ---------- 
             CAGGTTGGCC TCGGGTCGGA CAAGATTACC CGCTGAACTT AAGCATATC- 
             ATGGTTGGCC TCGGGTCGGA CAAGATTACC CGCTGAACTT AAGCATAT-- 
             CAGG------ ---------- ---------- ---------- ---------C 
             ATGGTTGGCC TCGGGTCGGA CAAGATTACC CGCTGAACTT AAGCATATCA 
             ATGGTTGGCC TCGGGTCGGA CAAGATTACC CGCTGAACTT AAGCATATCA 
             CAGGTTGGCC TC-------- ---------- ---------- ---------C 
             ATGGTTGGCC TCGGGTCGGA CAAGATTACC CGCTGAACTT AAGCATATC- 
             ATGGTTGGCC TCGGGTCGGA CAAGATTACC CGCTGAACTT AAGCATATC- 
             ---------- ---------- ---------- ------ACTC AGG------C 
             ATGGTTGGCC TCGGGTCGGA CAAGATTACC CGCTGAACTT AA-------- 
             ATGGTTGGCC TCGGGTCGGA CAAGATTACC CGCTGAACTT AAGCATAT-- 
             ATGGTTGGCC TCGGGTCGGA CAAGACTACC CGCTGAACTT AAGCATATCC 
             ATGGTTGGCC TCGGGTCGGA CAAGATTACC CGCTGAACTT AAGCATAT-- 
             ---------- ---------- ---------- ---------- ---------- 
             CAGG------ ---------- ---------- ---------- ---------- 
             ATGGTTGGCC TCGGGTCGGA CAAGATTACC CGCTGAACTT AAGCATATC- 
             CAGGTTGGCC TCGGGTCGGA CAAGATTACC CGCTGAACTT AAGCAT---- 
             CAGGTTGGCC TCGGGTCGGA CAAGATTACC CGCTGAACTT AAGCATAT-- 
             ATGGTTGGCC TCGGGTCGGA CAAGACTACC CGCTGAACTT AA-------- 
             AAGGTTGACC TCGGGTCGGA CAAGATTACC CGCTGAACTT A--------- 
             ATGGTTGGCC TCGGGTCG-- ---------- ---------- ---------C 
             ATGGTTGGCC TCGGGTCGGA CAAGACTACC CGCTGAACTT AAGCATATCC 
             ATGGTTGGCC TCGGGTCGGA CAAGATTACC CGCTGAACTT AAGCAT---- 
             AAGGTTGGCC TCGGGTCGGA CAAGACTACC CGCTGAACTT AAGCATAT-C 
             TTTGGTGGCC TCGG------ ---------- ---------- ---------C 
             TCGGTTGGCC TCGGGTCGGA CAAGATTACC CGCTGAACTT AAGCATATC- 
             AAGGTTGGCC TCGGGTCGGA CAAGACTACC CGCTGAACTT ---------- 
             CAGGTTGGCC TCGGGTCGGG CAAGATTACC CGCTGAACTT AAGCA----C 
             TCGG------ ---------- ---------- ---------- ---------C 
             TCGG------ ---------- ---------- ---------- ---------C 
             AGTG------ ---------- ---------- ---------- ---------C 
             TCGG------ ---------- ---------- ---------- ---------C 
             CAGGTTGGCC TCGGGTCG-- ---------- ---------- ---------C 
             GAGGCGGAGT TTCCGTCG-- ---------- ---------- ---------- 
             ---------- ---------- ---------- ---------- ---------- 
             GAGGCGGAGC TTTCGTCGTC CACGTTCTTC TACAGG---- ---------C 
             TAGGTTGGCC TCGGGTCGGA CAAGATTACC CGCTGAACTT AAGCATATCC 
             ---------- ---------- ---------- ---------- ---------C 
             AAGGTTGGCC TCGGGT---- ---------- ---------- ---------- 
             AGTGTTGACC TC-------- ---------- ---------- ---------C 
             AGTGTTGACC TC-------- ---------- ---------- ---------C 
             AGTGTTGACC TC-------- ---------- ---------- ---------C 
             ---------- ---------- ---------- ---------- ---------C 
             ---------- ---------- ---------- ---------- ---------C 
             ---------- ---------- ---------- ---------- ---------C 
             ATGGTTGGCC TCGGGTCGGA CAAGATTACC CGCTGAACTT AAGCATATC- 
             ATGGTTGGCC TCGGGTCGGA CAAGATTACC CGCTGAACTT AAGCATATC- 
             AAGGTTGGCC TCGGGTCGGA CAAGACTACC CGCTGAACTT AAGC------ 
             AAGGTTGGCC TCGGGTCGGA CAAGACTACC CGCTGAACTT AAGCATATCC 
             ATGGTTGGCC TCGGGTCGGA CAAGATTACC CGCTGAACTT AAGCATATC- 
             ATGGTTGGCC TCGGGTCGGA CAAGATTACC CGCTGAACTT AAGCATATCC 
             CAGGTTGGCC TCGGGTCGGA CAAGATTACC CGCTGAACTT AAGCATATC- 
             CAGGTTGGCC TCGGGTCGGA CAAGATTACC CGCTGAACTT AAGCATATC- 
             CAGGTTGGCC TCGGGTCGGA CAAGATTACC CGCTGAACTT AAGCATAC-- 
             CAGGTTGGCC TCGGGTCGGA CAAGATTACC CGCTGAACTT AAGCATATC- 

             AGGGATTGCC TCAGTAACGG CGAGTGAAGC GGCAACAGCC CAGATTTGAA 
             -----TTGCC TCAGTAACGG CGAGTGAAGC GGCAACAGCC CAGATTTGAA 
             -----TTGCC TCAGTAACGG CGAGTGAAGC GGCAACAGCC CAGATTTGAA 
             ---------- ---------- ---------- ---------- ----TTTGAA 
             AGGGATTGCC TCAGTAACGG CGAGTGAAGC GGCAACAGCC CAGATTTGAA 
             GGGAATTGCC TCAGTAACGG CGAGTGAAGC GGCAACAGCC CAGATTTGAA 
             GGGAATTGCC TCAGTAACGG CGAGTGAAGC GGCAACAGCC CAGATTTGAA 
             AGGGATTGCC TCAGTAACGG CGAGTGAAGC GGCAACAGCC CAGATTTGAA 
             ---------- ---------- ---------- ---------- ---------- 
             ---------- ---------- ---------- ---------- ----TTTGAA 
             AGGGATTGCC TTAGTAACGG CGAGTGAAGC GGCAACAGCC CAGATTTGAA 
             ---------- ---------- ---------- ---------- ----TTTGAA 
             ---------- ---------- ---------- ---------- ----TTTGAA 
             AGGGATTGCC TCAGTAACGG CGAGTGAAGC GGCAACAGCC CAGATTTGAA 
             ---------- ---------- ---------- ---------- ----TTTGAA 
             ---------- ---GTAACGG CGAGTGAAGC GGCAACAGCC CAGATTTGAA 
             ---------- ---------- ---------- ------AGCC CAGATTTGAA 
             ---------- ---------- ---------- ---------- ----TTTGAA 
             ---------- ---------- ---------- ---------- ---------- 
             ---------- ---------- ---------- ---------- ----TTTGAA 
             ---GATTGCC TCAGTAACGG CGAGTGAAGC GGCAACAGCC CAGATTTGAA 
             ---------- ---------- ---------- ---------- ---------- 
             AGGGATTGCC TTAGTAACGG CGAGTGAAGC GGCAACAGCC CAGATTTGAA 
             AGGGATTGCC TCAGTAACGG CGAGTGAAGC GGCAACAGCC CAGATTTGAA 
             ---------- ---------- ---------- ---------- ----TTTGAA 
             AGGGATTGCC TCAGTAACGG CGAGTGAAGC GGCAACAGCC CAGATTTGAA 
             AGGGATTGCC TCAGTAACGG CGAGTGAAGC GGCAACAGCC CAGATTTGAA 
             ----ATTGCC TCAGTAACGG CGAGTGAAGC GGCAACAGCC CAGATTTGAA 
             ------TGCC TCAGTAACGG CGAGTGAAGC GGCAACAGCC CAGATTTGAA 
             AGGGATTGCC TCAGTAACGG CGAGTGAAGC GGCAACAGCC CAGATTTGAA 
             AGGGATTGCC TCAGTAACGG CGAGTGAAGC GGCAACAGCC CAGATTTGAA 
             AGGGATTGCC TCAGTAACGG CGAGTGAAGC GGCAACAGCC CAGATTTGAA 
             AGGGATTGCC CCAGTAACGG CGAGTGAAGC GGCAACAGCC CAGATTTGAA 
             AGGGATTGCC TCAGTAACGG CGAGTGAAGC GGCAACAGCC CAGATTTGAA 
             AGGGATTGCC TCAGTAACGG CGAGTGAAGC GGCAACAGCC CAGATTTGAA 
             ------TGCC TCAGTAACGG CGAGTGAAGC GGCAACAGCC CAGATTTGAA 
             ---------- -------CGG CGAGTGAAGC GGCAACAGCC CAGATTTGAA 
             AGGGATTGCC TCAGTAACGG CGAGTGAAGC GGCAACAGCC CAGATTTGAA 
             AGGGATTGCC TCAGTAACGG CGAGTGAAGC GGCAACAGCC CAGATTTGAA 
             AGGGATTGCC TCAGTAACGG CGAGTGAAGC GGCAACAGCC CAGATTTGAA 
             ----ATTGCC TCAGTAACGG CGAGTGAAGC GGCAACAGCC CAGATTTGAA 
             AGGGATTGCC CCAGTAACGG CGAGTGAAGC GGCAACAGCC CAGATTTGAA 
             AGGGATTGCC CCAGTAACGG CGAGTGAAGC GGCAACAGCC CAGATTTGAA 
             AGGGATTGCC CCAGTAACGG CGAGTGAAGC GGCAACAGCC CAGATTTGAA 
             AGGGATTGCC TCAGTAACGG CGAGTGAAGC GGCAACAGCC CAGATTTGAA 
             AGGGATTGCC TCAGTAACGG CGAGTGAAGC GGCAACAGCC CAGATTTGAA 
             AGGGATTGCC TCAGTAACGG CGAGTGAAGC GGCAACAGCC CAGATTTGAA 
             ---------- --------GG CGAGTGAAGC GGCAACAGCC CAGATTTGAA 
             -GGGATTGCC TCAGTAACGG CGAGTGAAGC GGCAACAGCC CAGATTTGAA 
             ---------- -------CGG CGAGTGAAGC GGCAACAGCC CAGATTTGAA 
             AGGGATTGCC TTAGTAACGG CGAGTGAAGC GGCAACAGCC CAGATTTGAA 
             -------GCC TCAGTAACGG CGAGTGAAGC GGCAACAGCC CAGATTTGAA 
             AGGGATTGCC TCAGTAACGG CGAGTGAAGC GGCAACAGCC CAGATTTGAA 
             ---------- -------CGG CGAGTGAAGC GGCAACAGCC CAGATTTGAA 
             -GGGATTGCC TCAGTAACGG CGAGTGAAGC GGCAACAGCC CAGATTTGAA 
             ---------- ------ACGG CGAGTGAAGC GGCAACAGCC CAGATTTGAA 
             ---------- ---------- ---------- ---------- ---------- 

             ATCCGGC--- TTTCGGGCCC GAATTGTAAT CTGCAGATGA GTCTTTTGGC 
             ATCTGGCTCT TTTAGGGCCC GAGTTGTAAT CTGCAGATGA GGCTTTGGGC 
             ATCTGGTCCT TTTAGGGCCC GAGTTGTAAT CTGCAGATGA GGCTTTGGGC 
             ATCTGAC--- TTTCGGGTCC GACTTGTAAT CTGTAGATGA GTCTTTTGGC 
             ATCCGGC--- TTTCGGGCCC GAATTGTAAT CTGCAGATGA GTCTTTTGGC 
             ATCTGGCCCT TCTCGGGTCC GACTTGTAAT CTGCAGATGA GTCTTTTGAC 
             ATCTGGCCCT TCTCGGGTCC GACTTGTAAT CTGCAGATGA GTCTTTTGAC 
             ATCCGGC--- TTTCGGGCCC GACTTGTAAT CTGCAGATGA GTCTTTTGGT 
             ---------- ---------- ---------- -----GATGA GTCTTTTGGC 
             ATCTGAC--- TTTCGGGTCC GACTTGTAAT CTGCAGATGA GTCTTTTGGC 
             ATCTGGC--- CTTCGGGCCC GAGTTGTAAT CTGCAGATGA GTCTTTTGGC 
             ATCTGAC--- TCTCGGGTCC GACTTGTAAT CTGCAGATGA GTCTTTTGGC 
             ATCTGAC--- TCTCGGGTCC GACTTGTAAT CTGCAGATGA GTCTTTTGGC 
             ATCTGAC--- TTTCGGGTCC GACTTGTAAT CTGCAGATGA GTCTTTTGGC 
             ATCTGAC--- TTTCGGGTCC GACTTGTAAT CTGCAGATGA GTCTTTTGGC 
             ATCCGGC--- CTTCGGGCCC GACTTGTAAT CTGCAGATGA GTCTTTTGGT 
             ATCCGGC--- CTTCGGGCCC GACTTGTAAT CTGCAGATGA GTCTTTTGGT 
             ATCTGGCCCT TCTCGGGTCC GACTTGTAAT CTGCAGATGA GTCTTTTGAC 
             ---------- TTTCGGGCCC GACTTGTAAT CTGCAGATGA GTCTTTTGGT 
             ATCCGGC--- TTTCGGGCCC GACTTGTAAT CTGCAGATGA GTCTTTTGGT 
             ATCTGAC--- TTTCGGGTCC GACTTGTAAT CTGCAGATGA GTCTTTTGGC 
             ---------- ---------- ---------- ---------- ---------- 
             ATCTGAC--- TTTCGGGTCC GACTTGTAAT CTGCAGATGA GTCTTTTGGC 
             ATCTGAC--- TTTCGGGTCC GACTTGTAAT CTGCAGATGA GTCTTTTGGC 
             ATCTGAC--- TTTCGGGTCC GACTTGTAAT CTGCAGATGA GTCTTTTGAC 
             ATCTGGC--- CCTCGGGCCC GACTTGTAAT CTGCAGATGA GTCTTTTGGC 
             ATCTGGCCTC TTTGGGGCCC GAGTTGTAAT CTGCAGATGA GTCTTTTGGC 
             ATCTGGC--- CTTCTGGCCC GAATTGTAAT CTGCAGATGG GTCTTTTGAC 
             ATCTGGC--- CCTCGGGCCC GACTTGTAAT CTGCAGATGA GTCTTTTGGT 
             ATCTGGC--- CTTCGGGCCC GAGTTGTAAT CTGCAGATGA GGCTTTAGGT 
             ATCCGGC--- TTTCGGGCCC GACTTGTAAT CTGCAGATGA GTCTTTTGGC 
             ATCCGGC--- TTTCGGGCCC GACTTGTAAT CTGCAGATGA GTCTTTTGGC 
             ATCCGGCC-- ---CCGGCCC GAGTTGTAAT CTGCAGATGA GTCTTCGGGC 
             ATCCGGC--- TTTCGGGCCC GACTTGTAAT CTGCAGATGA GTCTTTTGGC 
             ATCTGGCCCT TCTCGGGTCC GAGTTGTAAT CTGCAGATGA GTCTTCGGGC 
             ATCTGAC--- TTTCGGGTCC GAGTTGTAAT CTGCAGATGA GTCTTTTGGT 
             ATCTGGC--- CTTCTGGCCC GACTTGTAAT CTGCAGATGA GTCTTTTGGC 
             ATCTGAC--- TTTCGGGTCC GAGTTGTAAT CTGCAGATGA GTCTTTTGGC 
             ATCTGGC--- CTTCTGGCCC GAGTTGTAAT CTGTAGATGA GTCTTTGGGT 
             ATCCGGC--- TTTCGGGCCC GACTTGTAAT CTGCAGATGA GTCTTTTGGT 
             ATCTGGC--- CCTCGGGCCC GACTTGTAAT CTGCAGATGA GTCTTTTGGC 
             ATCCGGCC-- ---CCGGCCC GAGTTGTAAT CTGCAGATGA GTCTTCGGGC 
             ATCCGGCC-- ---CCGGCCC GAGTTGTAAT CTGCAGATGA GTCTTCGGGC 
             ATCCGGCC-- ---CCGGCCC GAGTTGTAAT CTGCAGATGA GTCTTCGGGC 
             ATCCGGC--- TTTCGGGCCC GAATTGTAAT CTGCAGATGA GTCTTTTGGC 
             ATCCGGC--- TTTCGGGCCC GAATTGTAAT CTGCAGATGA GTCTTTTGGC 
             ATCCGGC--- TTTCGGGCCC GAATTGTAAT CTGCAGATGA GTCTTTTGGC 
             ATCTGAC--- TTTCGGGTCC GACTTGTAAT CTGCAGATGA GTCTTTTGAC 
             ATCTGAC--- TTTCGGGTCC GACTTGTAAT CTGCAGATGA GTCTTTTGAC 
             ATCTGGC--- CCTCGGGCCC GACTTGTAAT CTGCAGATGA GTCTTTTGGC 
             ATCTGGC--- CCTCGGGCCC GACTTGTAAT CTGCAGATGA GTCTTTTGGC 
             ATCTGAC--- TTTCGGGTCC GACTTGTAAT CTGCAGATGA GTCTTTTGAC 
             ATCTGAC--- TTTCGGGTCC GACTTGTAAT CTGCAGATGA GTCTTTTGAC 
             ATCCGGC--- TTTCGGGCCC GAATTGTAAT CTGCAGATGA GTCTTTTGGC 
             ATCCGGC--- TTTCGGGCCC GAATTGTAAT CTGCAGATGA GTCTTTTGGC 
             ATCCGGC--- TTTCGGGCCC GAATTGTAAT CTGCAGATGA GTCTTTTGGC 
             ---------- ---------- ---------- ---------- ---------- 

             GAGGTGCCGT CCAAGTTCCC TGGAATGGGA CGCCGGAGAG GGTGAGAGCC 
             AACGCGCCGT CCAAGTTCCC TGGAATGGGA CGCCACAGAG GGTGAGAGCC 
             AACGCGCCGT CTAAGTTCCC TGGAATGGGA CGCCACAGAG GGTGAGAGCC 
             GGAGCGCCGT CCAAGTTCCC TGGAACGGGA CGCCGGAGAG GGTGAGAGCC 
             AAAGCGCCGT CCAAGTTCCC TGGAACGGGA CGCCGGAGAG GGTGAGAGCC 
             GGAGCGCCGT CCAAGTTCCC TGGAACGGGA CGCCGGAGAG GGTGAGAGCC 
             GGAGCGCCGT CCAAGTTCCC TGGAACGGGA CGCCGGAGAG GGTGAGAGCC 
             AAAGCGCCGT CCAAGTTCCC TGGAACGGGA CGCCGGAGAG GGTGAGAGCC 
             GGAGCGCCGT CCAAGTTCCC TGGAACGGGA CGCCGGAGAG GGTGAGAGCC 
             GGAGCGCCGT CCAAGTTCCC TGGAACGGGA CGCCGGAGAG GGTGAGAGCC 
             AAAGCGCCGT CCAAGTTCCC TGGAACGGGA CGCCAGAGAG GGTGAGAGCC 
             GGAGCGCCGT CCAAGTTCCC TGGAACGGGA CGCCGGAGAG GGTGAGAGCC 
             GGAGCGCCGT CCAAGTTCCC TGGAACGGGA CGCCGGAGAG GGTGAGAGCC 
             GGAGCGCCGT CCAAGTTCCC TGGAACGGGA CGCCGGAGAG GGTGAGAGCC 
             GGAGCGCCGT CCAAGTTCCC TGGAACGGGA CGCCGGAGAG GGTGAGAGCC 
             GAAGCGCCGT CCAAGTTTCC TGGAACGGAA CGCCGGAGAG GGTGAGAGCC 
             GAAGCGCCGT CCAAGTTTCC TGGAACGGAA CGCCGGAGAG GGTGAGAGCC 
             GGAGCGCCGT CCAAGTTCCC TGGAACGGGA TGCCGGAGAG GGTGAGAGCC 
             AAAGCGCCGT CCAAGTTCCC TGGAACGGGA CGCCGGAGAG GGTGAGAGCC 
             AAAGCGCCGT CCAAGTTCCC TGGAACGGGA CGCCGGAGAG GGTGAGAGCC 
             GGAGCGCCGT CCAAGTTCCC TGGAACGGGA CGCCGGAGAG GGTGAGAGCC 
             ---------- ---------- ---------- ---------- ---------- 
             GGAGCGCCGT CCAAGTTCCC TGGAACGGGA CGCCGGAGAG GGTGAGAGCC 
             GGAGCGCCGT CCAAGTTCCC TGGAACGGGA CGCCGGAGAG GGTGAGAGCC 
             AGAGCGCCGT CCAAGTTCCC TGGAACGGGA CGCCGGAGAG GGTGAGAGCC 
             GAAGCGCCGT CCAAGTTCCC TGGAACGGGA CGCCGGAGAG GGTGAGAGCC 
             AGAGCGCCGT CCAAGTTCCC TGGAACGGGA CGCCAGAGAG GGTGAGAGCC 
             AACGCGCTGC ATAAGTTCCC TGGAACGGGA CGCCATAGAG GGTGAGAGCC 
             GAAGCGCCGT CCAAGTTCCC TGGAACGGGA CGCCGGAGAG GGTGAGAGCC 
             AACGCGCCGT CTAAGTTCCC TGGAATGAGA CGCCATAGAG GGTGAGAGCC 
             GGAGCGCCGT CCAAGTTCCC TGGAACGGGA CGCCGGAGAG GGTGAGAGCC 
             GGAGCGCCGT CCAAGTTCCC TGGAACGGGA CGCCGGAGAG GGTGAGAGCC 
             AAGGCGCCGT CCAAGTTCCC TGGAATGGGA CGCCGGAGAG GGTGAGAGCC 
             GGAGCGCCGT CCAAGTTCCC TGGAACGGGA CGCCGGAGAG GGTGAGAGCC 
             AACGTGCCGT CCAAGTTCCC TGGAATGGGA CGCCACAGAG GGTGAGAGCC 
             GGAGCGCCGT CCAAGTTCCC TGGAATGGGA CGCCGGAGAG GGTGAGAGCC 
             AGAGCGCCGT CCAAGTTCCC TGGAACGGGA CGCCGGAGAG GGTGAGAGCC 
             GGAGCGCCGT CCAAGTTCCC TGGAATGGGA CGCCGGAGAG GGTGAGAGCC 
             TACGTGCCGT CCAAGTCCCC TGGAATGGGG CGCCATAGAG GGTGAGAGCC 
             GCAGCGCCGT CCAAGTTCCC TGGAACGGGA CGCCGGAGAG GGTGAGAGCC 
             GAAGCGCCGT CCAAGTTCCC TGGAACGGGA CGCCGGAGAG GGTGAGAGCC 
             AAGGCGCCGT CCAAGTTCCC TGGAATGGGA CGCCGGAGAG GGTGAGAGCC 
             AAGGCGCCGT CCAAGTTCCC TGGAATGGGA CGCCGGAGAG GGTGAGAGCC 
             AAGGCGCCGT CCAAGTTCCC TGGAATGGGA CGCCGGAGAG GGTGAGAGCC 
             GAGGTGCCGT CCAAGTTCCC TGGAATGGGA CGCCGGAGAG GGTGAGAGCC 
             GAGGTGCCGT CCAAGTTCCC TGGAATGGGA CGCCGGAGAG GGTGAGAGCC 
             GAGGTGCCGT CCAAGTTCCC TGGAATGGGA CGCCGGAGAG GGTGAGAGCC 
             GGAGCGCCGT CCAAGTTCCC TGGAACGGGA CGCCGGAGAG GGTGAGAGCC 
             GGAGCGCCGT CCAAGTTCCC TGGAACGGGA CGCCGGAGAG GGTGAGAGCC 
             GAAGCGCCGT CCAAGTTCCC TGGAACGGGA CGCCGGAGAG GGTGAGAGCC 
             GAAGCGCCGT CCAAGTTCCC TGGAACGGGA CGCCGGAGAG GGTGAGAGCC 
             GGAGCGCCGT CCAAGTTCCC TGGAACGGGA CGCCGGAGAG GGTGAGAGCC 
             GGAGCGCCGT CCAAGTTCCC TGGAACGGGA CGCCGGAGAG GGTGAGAGCC 
             GAAGCGCCGT CCCCCCTCCT TGGAACGGGA CGCCGGAGAG GGTGAGAGCC 
             GAAGCGCCGT CCAAGTTCCC TGGAACGGGA CGCCGGAGAG GGTGAGAGCC 
             AAAGCGCCGT CCAAGTTCCC TGGAACGGGA CGCCGGAGAG GGTGAGAGCC 
             ---------- ---------- ---------- ---------- ---------- 

             CCGTACCGAC GCGCGCCGAG CCTCTGCAAA GCTCATTCGA CGAGTCGAGT 
             CCGTACCGAC GTGCGCCGCG CCTGTTTATA GCCCATTCGA AGAGTCGAGT 
             CCGTACCGAC GTGCACCGCG CCTGTTTATA GCCCATTCGA AGAGTCGAGT 
             CCGTACCGAC GTGCGCCGAG TCTTTGCAAA GCTCATTCGA AGAGTCGAGT 
             CCGTACCGAC GTGCGTCTAG CCTCTGCAAA GCTCATTCGA AGAGTCGAGT 
             CCGTACCGAC GTGCGCCGAG TCTCTGCAAA GCTCATTCGA AGAGTCGAGT 
             CCGTACCGAC GTGCGCCGAG TCTCTGCAAA GCTCATTCGA AGAGTCGAGT 
             CCGTACCGAC GTGCGCCTAG CCTTTGCAAA GCTCATTCGA AGAGTCGAGT 
             CCGTACCGAC GTGCGCCGAG TCTTTGCAAA GCTCATTCGA AGAGTCGAGT 
             CCGTACCGAC GTGCGCCGAG TCTTTGCAAA GCTCATTCGA AGAGTCGAGT 
             CCGTACCGAC GCGCGCCTCG CCTTTGCAAA GCTCATTCGA CGAGTCGAGT 
             CCGTACCGAC GTGCGCCGAG TCTTTGCAAA GCTCATTCGA AGAGTCGAGT 
             CCGTACCGAC GTGCGCCGAG TCTTTGCAAA GCTCATTCGA AGAGTCGAGT 
             CCGTACCGAC GTGCGCCGAG TCTTTGCAAA GCTCATTCGA AGAGTCGAGT 
             CCGTACCGAC GTGCGCCGAG TCTTTGCAAA GCTCATTCGA AGAGTCGAGT 
             CCGTACCGAC GTGCGCCTAG CCTTTGCAAA GCTCATTCGA AGAGTCGAGT 
             CCGTACCGAC GTGCGCCTAG CCTTTGCAAA GCTCATTCGA AGAGTCGAGT 
             CCGTACCGAC GTGCGCCGAG TCTTTGCAAA GCTCATTCGA AGAGTCGAGT 
             CCGTACCGAC GTGCGCCTAG CCTTTGCAAA GCTCATTCGA AGAGTCGAGT 
             CCGTACCGAC GTGCGCCTAG CCTTTGCAAA GCTCATTCGA AGAGTCGAGT 
             CCGTACCGAC GTGCGCCGAG TCTTTGCAAA GCTCATTCGA AGAGTCGAGT 
             ---------- ---------- ---------- ---------- ---------- 
             CCGTACCGAC GTGCGCCGAG TCTTTGCAAA GCTCATTCGA AGAGTCGAGT 
             CCGTACCGAC GTGCGCCGAG TCTTTGCAAA GCTCATTCGA AGAGTCGAGT 
             CCGTACCGAC GTGCGCCGAG TCTTTGCAAA GCTCATTCTA AGAGTCGAGT 
             CCGTACCGAC GTGCGTCTAG CCTTTGCAAA GCTCATTCGA AGAGTCGAGT 
             CCGTACCGAC GTGCGCCGAG CCTTTGCAAA GCTCATTCGA AGAGTCGAGT 
             CCGTACTAGC GTGCGCTGAG TCGTTATAAA GCCCATTCGA AGAGTCGAGT 
             CCGTACCGAC GTGCGTCTAG CCTTTGCAAA GCTCATTCGA AGAGTCGAGT 
             CCGTACCGAC GTGCGCCGCG CCTGTTTATA GCCCATTCGA AGAGTCGAGT 
             CCGTACCGAC GTGCGCCGAG TCTTTGCAAA GCTCATTCGA AGAGTCGAGT 
             CCGTACCGAC GTGCGCCGAG TCTTTGCAAA GCTCATTCGA AGAGTCGAGT 
             CCGTACCGAC GGCCGCCGCG CCTGTGCGAA GCTCATTCGA AGAGTCGAGT 
             CCGTACCGAC GTGCGCCGAG TCTTTGCAAA GCTCATTCGA AGAGTCGAGT 
             CCGTACCGAC GTGCGCCGCG CCTGTTTGAA GCTCATTCGA CGAGTCGAGT 
             CCGTACCGAC GTGCGCCGAG CCTCTGCAAA GCTCATTCGA CGAGTCGAGT 
             CCGTACCGAC GCGCGCCGAG CCTTTGCAAA GCTCATTCGA AGAGTCGAGT 
             CCGTACCGAC GTGCGCCGAG CCTCTGCAAA GCTCATTCGA CGAGTCGAGT 
             CCGTACCGAC GTGCGCCGCG CCTGTTTAAA GCTCATTCGA AGAGTCGAGT 
             CCGTACCGAC GTGCGCCTAT CCTTTGCAAA GCTCATTCGA AGAGTCGAGT 
             CCGTACCGAC GTGCGCCTAG CCTTTGCAAA GCTCATTCGA AGAGTCGAGT 
             CCGTACCGAC GGCCGCCGCG CCTGTGAGAA GCTCATTCGA AGAGTCGAGT 
             CCGTACCGAC GGCCGCCGCG CCTGTGAGAA GCTCATTCGA AGAGTCGAGT 
             CCGTACCGAC GGCCGCCGCG CCTGTGAGAA GCTCATTCGA AGAGTCGAGT 
             CCGTACCGAC GCGCGCCGAG CCTCTGCAAA GCTCATTCGA CGAGTCGAGT 
             CCGTACCGAC GCGCGCCGAG CCTCTGCAAA GCTCATTCGA CGAGTCGAGT 
             CCGTACCGAC GCGCGCCGAG CCTCTGCAAA GCTCATTCGA CGAGTCGAGT 
             CCGTACCGAC GTGCGCCGAG TCTTTGCAAA GCTCATTCGA AGAGTCGAGT 
             CCGTACCGAC GTGCGCCGAG TCTTTGCAAA GCTCATTCGA AGAGTCGAGT 
             CCGTACCGAC GTGCGTCTAG CCTATGCAAA GCTCATTCGA AGAGTCGAGT 
             CCGTACCGAC GTGCGTCTAG CCTATGCAAA GCTCATTCGA AGAGTCGAGT 
             CCGTACCGAC GTGCGCCGAG TCTTTGCAAA GCTCATTCGA AGAGTCGAGT 
             CCGTACCGAC GTGCGCCGAG TCTTTGCAAA GCTCATTCGA AGAGTCGAGT 
             CCGTACCGAC GTGCGCGTAG CCTTTGCAAA GCTCATTCGA AGAGTCGAGT 
             CCGTACCGAC GTGCGCGTAG CCTTTGCAAA GCTCATTCGA AGAGTCGAGT 
             CCGTACCGAC GTGCGTCTAG CCTCTGCAAA GCTCATTCGA AGAGTCGAGT 
             ---------- ---------- ---------- ---------- ---------- 

             AGTTTGGAAA TGCTGCTCTA ATCGTGGGGT AAATCTCCCA TAAGGCTAAA 
             AGTTTGGAAA TGCTGCTCTA ATTGTGGGGT AAATCTCCCA TAAGGCTAAA 
             AGTTTGGAAA TGCTGCTCTA ATTGTGGGGT AAATCTCCCA TAAGGCTAAA 
             AGTTTGGAAA TGCTGCTCTA ATTGTGGGGT AAATCTCCCA TAAGGCTAAA 
             AGTTTGGAAA TGCTGCTCTA ATTGTGGGGT AAATCTCCCA TAAGGCTAAA 
             AGTTTGGAAA TGCTGCTCTA ATTGTGGGGT AAATCTCCCA TAAGGCTAAA 
             AGTTTGGAAA TGCTGCTCTA ATTGTGGGGT AAATCTCCCA TAAGGCTAAA 
             AGTTTGGAAA TGCTGCTCTA ATTGTGGGGT AAATCTCCCA TAAGGCTAAA 
             AGTTTGGAAA TGCTGCTCTA ATTGTGGGGT AAATCTCCCA TAAGGCTAAA 
             AGTTTGGAAA TGCTGCTCTA ATTGTGGGGT AAATCTCCCA TAAGGCTAAA 
             AGTTTGGAAA TGCTGCTCTA ATTGTGGGGT AAATCTCCCA TAAGGCTAAA 
             AGTTTGGAAA TGCTGCTCTA ATTGTGGGGT AAATCTCCCA TAAGGCTAAA 
             AGTTTGGAAA TGCTGCTCTA ATTGTGGGGT AAATCTCCCA TAAGGCTAAA 
             AGTTTGGAAA TGCTGCTCTA ATTGTGGGGT AAATCTCCCA TAAGGCTAAA 
             AGTTTGGAAA TGCTGCTCTA ATTGTGGGGT AAATCTCCCA TAAGGCTAAA 
             AGTTTGGAAA TGCTGCTCTA ATTGTGGGGT AAATCTCCCA TAAGGCTAAA 
             AGTTTGGAAA TGCTGCTCTA ATTGTGGGGT AAATCTCCCA TAAGGCTAAA 
             AGTTTGGAAA TGCTGCTCTA ATTGTGGGGT AAATCTCCCA TAAGGCTAAA 
             AGTTTGGAAA TGCTGCTCTA ATTGTGGGGT AAATCTCCCA TAAGGCTAAA 
             AGTTTGGAAA TGCTGCTCTA ATTGTGGGGT AAATCTCCCA TAAGGCTAAA 
             AGTTTGGAAA TGCTGCTCTA ATTGTGGGGT AAATCTCCCA TAAGGCTAAA 
             ---------- ---------- ---------- ---------- ---------- 
             AGTTTGGAAA TGCTGCTCTA ATTGTGGGGT AAATCTCCCA TAAGGCTAAA 
             AGTTTGGAAA TGCTGCTCTA ATTGTGGGGT AAATCTCCCA TAAGGCTAAA 
             AGTTTGGAAA TGCTGCTCTA ATTGTGGGGT AAATCTCCCA TAAGGCTAAA 
             AGTTTGGAAA TGCTGCTCTA ATTGTGGGGT AAATCTCCCA TAAGGCTAAA 
             AGTTTGGAAA TGCTGCTCTA ATTGTGGGGT AAATCTCCCA TAAGGCTAAA 
             AGTTTGGAAA TGCTGCTCAA ATTGTGGGGT AAATCTCCCA TAAGGCTAAA 
             AGTTTGGAAA TGCTGCTCTA ATTGTGGGGT AAATCTCCCA TAAGGCTAAA 
             AGTTTGGAAA TGCTGCTCTA ATTGTGGGGT AAATCTCCCA TAAGGCTAAA 
             AGTTTGGAAA TGCTGCTCAA ATTGTGGGGT AAATCTCCCA TAAGGCTAAA 
             AGTTTGGAAA TGCTGCTCAA ATTGTGGGGT AAATCTCCCA TAAGGCTAAA 
             AGTTTGGAAA TGCTGCTCTA ATTGCGGGGT AAATCTCCCG TAAGGCTAAA 
             AGTTTGGAAA TGCTGCTCAA ATTGTGGGGT AAATCTCCCA TAAGGCTAAA 
             AGTTTGGAAA TGCTGCTCTA ATCGTGGGGT AAATCTCCCA TAAGGCTAAA 
             AGTTTGGAAA TGCTGCTCTA ATCGTGGGGT AAATCTCCCA TAAGGCTAAA 
             AGTTTGGAAA TGCTGCTCAA ATTGTGGGGT AAATCTCCCA TAAGGCTAAA 
             AGTTTGGAAA TGCTGCTCTA ATCGTGGGGT AAATCTCCCA TAAGGCTAAA 
             AGTTTGGAAA TGCTGCTCTA ATTGTGGGGT AAATCTCCCA TAAGGCTAAA 
             AGTTTGGAAA TGCTGCTCTA ATTGTGGGGT AAATCTCCCA TAAGGCTAAA 
             AGTTTGGAAA TGCTGCTCTA ATTGTGGGGT AAATCTCCCA TAAGGCTAAA 
             AGTTTGGAAA TGCTGCTCTA ATTGCGGGGT AAATCTCCCG TAAGGCTAAA 
             AGTTTGGAAA TGCTGCTCTA ATTGCGGGGT AAATCTCCCG TAAGGCTAAA 
             AGTTTGGAAA TGCTGCTCTA ATTGCGGGGT AAATCTCCCG TAAGGCTAAA 
             AGTTTGGAAA TGCTGCTCTA ATCGTGGGGT AAATCTCCCA TAAGGCTAAA 
             AGTTTGGAAA TGCTGCTCTA ATCGTGGGGT AAATCTCCCA TAAGGCTAAA 
             AGTTTGGAAA TGCTGCTCTA ATCGTGGGGT AAATCTCCCA TAAGGCTAAA 
             AGTTTGGAAA TGCTGCTCTA ATTGTGGGGT AAATCTCCCA TAAGGCTAAA 
             AGTTTGGAAA TGCTGCTCTA ATTGTGGGGT AAATCTCCCA TAAGGCTAAA 
             AGTTTGGAAA TGCTGCTCTA ATTGTGGGGT AAATCTCCCA TAAGGCTAAA 
             AGTTTGGAAA TGCTGCTCTA ATTGTGGGGT AAATCTCCCA TAAGGCTAAA 
             AGTTTGGAAA TGCTGCTCTA ATTGTGGGGT AAATCTCCCA TAAGGCTAAA 
             AGTTTGGAAA TGCTGCTCTA ATTGTGGGGT AAATCTCCCA TAAGGCTAAA 
             AGTTTGGAAA TGCTGCTCTA ATTGTGGGGT AAATCTCCCA TAAGGCTAAA 
             AGTTTGGAAA TGCTGCTCTA ATTGTGGGGT AAATCTCCCA TAAGGCTAAA 
             AGTTTGGAAA TGCTGCTCTA ATTGTGGGGT AAATCTCCCA TAAGGCTAAA 
             ---------- ---------- ---------- ---------- ---------- 

             TACCGGCCAG AGACCGATAG CGCACAAGTA GCGTGAGCGA AAGATGAAAA 
             TACGGGCCAG AGACCGATAG CGCACAAGTA GCGTGAGCGA AAGATGAAAA 
             TACGGGCCAG AGACCGATAG CGCACAAGTA GCGTGAGCGA AAGATGAAAA 
             TACTGGCCAG AGACCGATAG CGCACAAGTA GCGTGAGCGA AAGATGAAAA 
             TACTGGCCAG AGACCGATAG CGCACAAGTA GCGTGAGCGA AAGATGAAAA 
             TACCGGCCAG AGACCGATAG CGCACAAGTA GCGTGAGCGA AAGATGAAAA 
             TACCGGCCAG AGACCGATAG CGCACAAGTA GCGTGAGCGA AAGATGAAAA 
             TACTGGCCAG AGACCGATAG CGCACAAGTA GCGTGAGCGA AAGATGAAAA 
             TACTGGCCAG AGACCGATAG CGCACAAGTA GCGTGAGCGA AAGATGAAAA 
             TACTGGCCAG AGACCGATAG CGCACAAGTA GCGTGAGCGA AAGATGAAAA 
             TACTGGCCAG AGACCGATAG CGCACAAGTA GCGTGAGCGA AAGATGAAAA 
             TATTGGCCAG AGACCGATAG CGCACAAGTA GCGTGAGCGA AAGATGAAAA 
             TATTGGCCAG AGACCGATAG CGCACAAGTA GCGTGAGCGA AAGATGAAAA 
             TACTGGCCAG AGACCGATAG CGCACAAGTA GCGTGAGCGA AAGATGAAAA 
             TACTGGCCAG AGACCGATAG CGCACAAGTA GCGTGAGCGA AAGATGAAAA 
             TACTGGCCAG AGACCGATAG CGCACAAGTA GCGTGAGCGA AAGATGAAAA 
             TACTGGCCAG AGACCGATAG CGCACAAGTA GCGTGAGCGA AAGATGAAAA 
             TACCGGCCAG AGACCGATAG CGCACAAGTA GCGTGAGCGA AAGATGAAAA 
             TACTGGCCAG AGACCGATAG CGCACAAGTA GCGTGAGCGA AAGATGAAAA 
             TACTGGCCAG AGACCGATAG CGCACAAGTA GCGTGAGCGA AAGATGAAAA 
             TATTGGCCAG AGACCGATAG CGCACAAGTA GCGTGAGCGA AAGATGAAAA 
             ---------- ---------- ---------- ---------- ---------- 
             TATTGGCCAG AGACCGATAG CGCACAAGTA GCGTGAGCGA AAGATGAAAA 
             TATTGGCCAG AGACCGATAG CGCACAAGTA GCGTGAGCGA AAGATGAAAA 
             TACTGGCCAG AGACCGATAG CGCACAAGTA GCGTGAGCGA AAGATGAAAA 
             TACTGGCCAG AGACCGATAG CGCACAAGTA GCGTGAGCGA AAGATGAAAA 
             TACTGGCCAG AGACCGATAG CGCACAAGTA GCGTGAGCGA AAGATGAAAA 
             TACTGGCCAG AGACCGATAG CGCACAAGTA GCGTGAGCGA AAGATGAAAA 
             TACTGGCCAG AGACCGATAG CGCACAAGTA GCGTGAGCGA AAGATGAAAA 
             TATTGGCCAG AGACCGATAG CGCACAAGTA GCGTGAGCGA AAGATGAAAA 
             TACTGGCCAG AGACCGATAG CGCACAAGTA GCGTGAGCGA AAGATGAAAA 
             TACTGGCCAG AGACCGATAG CGCACAAGTA GCGTGAGCGA AAGATGAAAA 
             TACCGGCCAG AGACCGATAG CGCACAAGTA GCGTGAGCGA AAGATGAAAA 
             TACCGGCCAG AGACCGATAG CGCACAAGTA GCGTGAGCGA AAGATGAAAA 
             TACCGGCCAG AGACCGATAG CGCACAAGTA GCGTGAGCGA AAGATGAAAA 
             TACTGGCCAG AGACCGATAG CGCACAAGTA GCGTGAGCGA AAGATGAAAA 
             TACTGGCCAG AGACCGATAG CGCACAAGTA GCGTGAGCGA AAGATGAAAA 
             TACTGGCCAG AGACCGATAG CGCACAAGTA GCGTGAGCGA AAGATGAAAA 
             TATTGGCCAG AGACCGATAG CGCACAAGTA GCGTGAGCGA AAGATGAAAA 
             TACTGGCCAG AGACCGATAG CGCACAAGTA GCGTGAGCGA AAGATGAAAA 
             TACTGGCCAG AGACCGATAG CGCACAAGTA GCGTGAGCGA AAGATGAAAA 
             TACCGGCCAG AGACCGATAG CGCACAAGTA GCGTGAGCGA AAGATGAAAA 
             TACCGGCCAG AGACCGATAG CGCACAAGTA GCGTGAGCGA AAGATGAAAA 
             TACCGGCCAG AGACCGATAG CGCACAAGTA GCGTGAGCGA AAGATGAAAA 
             TACCGGCCAG AGACCGATAG CGCACAAGTA GCGTGAGCGA AAGATGAAAA 
             TACCGGCCAG AGACCGATAG CGCACAAGTA GCGTGAGCGA AAGATGAAAA 
             TACCGGCCAG AGACCGATAG CGCACAAGTA GCGTGAGCGA AAGATGAAAA 
             TACTGGCCAG AGACCGATAG CGCACAAGTA GCGTGAGCGA AAGATGAAAA 
             TACTGGCCAG AGACCGATAG CGCACAAGTA GCGTGAGCGA AAGATGAAAA 
             TACTGGCCAG AGACCGATAG CGCACAAGTA GCGTGAGCGA AAGATGAAAA 
             TACTGGCCAG AGACCGATAG CGCACAAGTA GCGTGAGCGA AAGATGAAAA 
             TACTGGCCAG AGACCGATAG CGCACAAGTA GCGTGAGCGA AAGATGAAAA 
             TACTGGCCAG AGACCGATAG CGCACAAGTA GCGTGAGCGA AAGATGAAAA 
             TACTGGCCAG AGACCGATAG CGCACAAGTA GCGTGAGCGA AAGATGAAAA 
             TACTGGCCAG AGACCGATAG CGCACAAGTA GCGTGAGCGA AAGATGAAAA 
             TACTGGCCAG AGACCGATAG CGCACAAGTA GCGTGAGCGA AAGATGAAAA 
             ---------- ---------- ---------- ---------- ---------- 

             GAGCCTTGGA TAAGGGCGTC AAAAAGTATG TGAAATTGTT GTGGGGGAAG 
             GAGCCTTGGA TAAGGGCGTC AAAAAGTATG TGAAATTGTT GTGGGGGAAG 
             GAGCCTTGAA TAAGGGCGTC AAAAAGTATG TGAAATTGTT ATGGGGGAAG 
             GAGCCTTGAA CAAGGGCGTC AAAAAGCATG TGAAATTGTT ATGGGGGAAG 
             GAGCCTTGAA CAAGGGCGTC AAAAAGCATG TGAAATTGTT ATGGGGGAAG 
             GAGCCTTGAA CAAGGGCGTC AAAAAGTATG TGAAATTGTT ATGGGGGAAG 
             GAGCCTTGAA CAAGGGCGTC AAAAAGTATG TGAAATTGTT ATGGGGGAAG 
             GAGCCTTGAA CAAGGGCGTC AAAAAGCATG TGAAATTGTT ATGGGGGAAG 
             GAGCCTTGAA CAAGGGCGTC AAAAAGCATG TGAAATTGTT ATGGGGGAAG 
             GAGCCTTGAA CAAGGGCGTC AAAAAGCATG TGAAATTGTT ATGGGGGAAG 
             GAGCCTTGAA CAAGGGCGTC AAAAAGCATG TGAAATTGTT ATGGGGGAAG 
             GAGCCTTGAA CAAGGGCGTC AAAAAGCATG TGAAATTGTT ATGGGGGAAG 
             GAGCCTTGAA CAAGGGCGTC AAAAAGCATG TGAAATTGTT ATGGGGGAAG 
             GAGCCTTGAA CAAGGGCGTC AAAAAGCATG TGAAATTGTT ATGGGGGAAG 
             GAGCCTTGAA CAAGGGCGTC AAAAAGCATG TGAAATTGTT ATGGGGGAAG 
             GAGCCTTGAA CAAGGGCGTC AAAAAGCATG TGAAATTGTT ATGGGGGAAG 
             GAGCCTTGAA CAAGGGCGTC AAAAAGCATG TGAAATTGTT ATGGGGGAAG 
             GAGCCTTGAA CAAGGGCGTC AAAAAGTATG TGAAATTGTT ATGGGGGAAG 
             GAGCCTTGAA CAAGGGCGTC AAAAAGCATG TGAAATTGTT ATGGGGGAAG 
             GAGCCTTGAA CAAGGGCGTC AAAAAGCATG TGAAATTGTT ATGGGGGAAG 
             GAGCCTTGAA CAAGGGCGTC AAAAAGCATG TGAAATTGTT ATGGGGGAAG 
             ---------- ---------- ---------- ---------- ---------- 
             GAGCCTTGAA CAAGGGCGTC AAAAAGCATG TGAAATTGTT ATGGGGGAAG 
             GAGCCTTGAA CAAGGGCGTC AAAAAGCATG TGAAATTGTT ATGGGGGAAG 
             GAGCCTTGAA CAAGGGCGTC AAAAAGCATG TGAAATTGTT ATGGGGGAAG 
             GAGCCTTGGA CAAGGGCGTC AAAAAGCATG TGAAATTGTT GTGAGGGAAG 
             GAGCCTTGAA CAAGGGCGTC AAAAAGCATG TGAAATTGTT GTGGGGGAAG 
             GAGCCTTGAA CAAGGGCGTC AAAAAGTATG TGAAATTGTT GTGGGGGAAG 
             GAGCCTTGGA CAAGGGCGTC AAAAAGCATG TGAAATTGTT GTGAGGGAAG 
             GAGCCTTGGA TAAGGGCGTC AAAAAGTATG TGAAATTGTT ATGGGGGAAG 
             GAGCCTTGAA CAAGGGCGTC AAAAAGCATG TGAAATTGTT GTGAGGGAAG 
             GAGCCTTGAA CAAGGGCGTC AAAAAGCATG TGAAATTGTT GTGAGGGAAG 
             GAGCCTTGAA TAAGGGCGTC AAAAAGTATG TGAAATTGTT GTGGGGGAAG 
             GAGCCTTGAA CAAGGGCGTC AAAAAGCATG TGAAATTGTT GTGAGGGAAG 
             GAGCCTTGAA TAAGGGCGTC AAAAAGTATG TGAAATTGTT ATGGGGGAAG 
             GAGCCTTGAA TAAGGGCGTC AAAAAGCATG TGAAATTGTT GTGGGGGAAG 
             GAGCCTTGAA CAAGGGCGTC AAAAAGCATG TGAAATTGTT GTGAGGGAAG 
             GAGCCTTGAA TAAGGGCGTC AAAAAGCATG TGAAATTGTT GTGGGGGAAG 
             GAGCCTTGAA TAAGGGCGTC AAAAAGTATG TGAAATTGTT ATGGGGGAAG 
             GAGCCTTGGA CAAGGGCGTC AAAAAGCATG TGAAATTGTT ATGAGGGAAG 
             GAGCCTTGGA CAAGGGCGTC AAAAAGCATG TGAAATTGTT GTGAGGGAAG 
             GAGCCTTGAA TAAGGGCGTC AAAAAGTATG TGAAATTGTT GTGGGGGAAG 
             GAGCCTTGAA TAAGGGCGTC AAAAAGTATG TGAAATTGTT GTGGGGGAAG 
             GAGCCTTGAA TAAGGGCGTC AAAAAGTATG TGAAATTGTT GTGGGGGAAG 
             GAGCCTTGGA TAAGGGCGTC AAAAAGTATG TGAAATTGTT GTGGGGGAAG 
             GAGCCTTGGA TAAGGGCGTC AAAAAGTATG TGAAATTGTT GTGGGGGAAG 
             GAGCCTTGGA TAAGGGCGTC AAAAAGTATG TGAAATTGTT GTGGGGGAAG 
             GAGCCTTGAA CAAGGGCGTC AAAAAGCATG TGAAATTGTT ATGGGGGAAG 
             GAGCCTTGAA CAAGGGCGTC AAAAAGCATG TGAAATTGTT ATGGGGGAAG 
             GAGCCTTGGA CAAGGGCGTC AAAAAGCATG TGAAATTGTT GTGAGGGAAG 
             GAGCCTTGGA CAAGGGCGTC AAAAAGCATG TGAAATTGTT GTGAGGGAAG 
             GAGCCTTGAA CAAGGGCGTC AAAAAGCATG TGAAATTGTT ATGGGGGAAG 
             GAGCCTTGAA CAAGGGCGTC AAAAAGCATG TGAAATTGTT ATGGGGGAAG 
             GAGCCTTGAA CAAGGGCGTC AAAAAGCATG TGAAATTGTT ATGGGGGAAG 
             GAGCCTTGAA CAAGGGCGTC AAAAAGCATG TGAAATTGTT ATGGGGGAAG 
             GAGCCTTGAA CAAGGGCGTC AAAAAGCATG TGAAATTGTT ATGGGGGAAG 
             ---------- ---------- ---------- ---------- ---------- 

             CGCTCAGTGC CAGACGTGGC GGCGGCTGGT TACCCGGCGT TCTTCGCCGG 
             CGCTTAGGGC CAGACGTGGC TTCGGCTGGT TACCCGGTGT TCTTCACCGG 
             CGCTTAGGGC CAGACGTGGC TTCGGCTGGT TACCCGGCGT TCTTCGCCGG 
             CGCTCAATGC CAGACGTGGC GACGGTTGGT TACCCGGCGT TCTTCGCCGG 
             CGCTCAATGC CAGACGTGGC GGAGGCTGGT TACCCGGCGT TCTTCGCCGG 
             CGCTCAATGC CAGACGTGGC GACGGCTGGT TACCCGGCGT TCTTCGCCGG 
             CGCTCAATGC CAGACGTGGC GACGGCTGGT TACCCGGCGT TCTTCGCCGG 
             CGCTCAATGC CAGACGTGGC GGCGGCTGGT TACCCGGCGT TCTTCGCCGG 
             CGCTCAATGC CAGACGTGGC GACGGTTGGT TACCCGGCGT TC-TCGCCGG 
             CGCTCAATGC CAGACGTGGC GACGGTTGGT TACCCGGCGT TC-TCGCCGG 
             CGCTCAATGC CAGACGTGGT GGCGGTTGGT TACCCGGCGT TCTTCGCCGG 
             CGCTCAATGC CAGACGTGGC GGCGGTTGGT TACCCGGTGT TCTTCGCCGG 
             CGCTCAATGC CAGACGTGGC GGCGGTTGGT TACCCGGTGT TCTTCGCCGG 
             CGCTCAATGC CAGACGTGGC GGCGGTTGGT TACCCGGCGT TCTTCGCCGG 
             CGCTCAATGC CAGACGTGGC GACGGTTGGT TACCCGGCGT TC-TCGCCGG 
             CGCTCAATGC CAGACGTGGC GGCGGCTGGT TACCCGGCGT TCTTCGCCGG 
             CGCTCAATGC CAGACGTGGC GGCGGCTGGT TACCCGGCGT TCTTCGCCGG 
             CGCTCAATGC CAGACGTGGC GACGGCTGGT TACCCGGTGT TCTTCGCCGG 
             CGCTCAATGC CAGACGTGGT GGTGGCTGGT TACCCGGCGT TCTTCGCCGG 
             CGCTCAATGC CAGACGTGGT GGTGGCTGGT TACCCGGCGT TCTTCGCCGG 
             CGCTCAATGC CAGACGTGGC GGCGGTTGGT TACCCGGCGT TCTTCGCCGG 
             ---------- ---------- ---------- ---------- ---------- 
             CGCTCAATGC CAGACGTGGC GGCGGTTGGT TACCCGGCGT TCTTCGCCGG 
             CGCTCAATGC CAGACGTGGC GGCGGTTGGT TACCCGGTGT TCTTCGCCGG 
             CGCTCAATGC CAGACGTGGC GACGGTTGGT TACCCGGCGT TCTTCGCCGG 
             CGCTCGATGC CAGACGTGGT GGCGGTTGGT TACCCGGCGT TC-TCGCCGG 
             CGCTCAATGC CAGACGCGGC GGCGGTTGGT TACCCGGCGT TCTTCGCCGG 
             CGCTCGATGC CAGACGTGGT GGCGGTTGAT TACCCGGCGT TC-TCGCCGG 
             CGCTCGATGC CAGACGTGGT GGCGGTTGGT TACCCGGCGT TC-TCGCCGG 
             CGCTTAGGGC CAGACGTGGC TTCGGCTGGT TACCCGGCGT TCTTCGCCGG 
             CGCTCGATGC CAGACGTGGA GGCGGTTGGT TACCCGGCGT TC-TCGCCGG 
             CGCTCGATGC CAGACGTGGA GGCGGTTGGT TACCCGGCGT TC-TCGCCGG 
             CGCTTGGCGC CAGACGTGGC GGCGGTTGGT TACCCGGCGT TACTCGCCGG 
             CGCTCGATGC CAGACGTGGT GGCGGTTGGT TACCCGGCGT TC-TCGCCGG 
             CGCTTGGTGC CAGACTTGGC GGCGGTTGGT TACCCGGCGT TCCTCGCCGG 
             CGCTCAACGC CAGACGTGGC GGCGGTTGGT TACCCGGCGT TCTTCGCCGG 
             CGCTCGATGC CAGACGTGGT GGCGGTTGGT TACCCGGCGT TC-TCGCCGG 
             CGCTCAACGC CAGACGTGGC GGCGGTTGGT TACCCGGCGT TCTTCGCCGG 
             CGCTTAGTGC CAGACGTGGT GGCGGTTGGT TACCCGGTGT TCCTCACCGG 
             CGCTCGATGC CAGACGTGGT GGCGGTTGGT TACCCGGCGT TC-TCGCCGG 
             CGCTCGATGC CAGACGTGGT GGCGGTTGGT TACCCGGCGT TC-TCGCCGG 
             CGCTTGGCGC CAGACGTGGC GGCGGTTGGT TACCCGGCGT TCCTCGCCGG 
             CGCTTGGCGC CAGACGTGGC GGCGGTTGGT TACCCGGCGT TCCTCGCCGG 
             CGCTTGGCGC CAGACGTGGC GGCGGTTGGT TACCCGGCGT TCCTCGCCGG 
             CGCTCAGTGC CAGACGTGGC GGCGGCTGGT TACCCGGCGT TCTTCGCCGG 
             CGCTCAGTGC CAGACGTGGC GGCGGCTGGT TACCCGGCGT TCTTCGCCGG 
             CGCTCAGTGC CAGACGTGGC GGCGGCTGGT TACCCGGCGT TCTTCGCCGG 
             CGCTCAATGC CAGACGTGGC GGCGGTTGGT TACCCAGTGT TCTTCACTGG 
             CGCTCAATGC CAGACGTGGC GGCGGTTGGT TACCCAGTGT TCTTCACTGG 
             CGCTCGATGC CAGACGTGGA GTCGGTTGGT TACCCGGCGT TC-TCGCCGG 
             CGCTCGATGC CAGACGTGGA GTCGGTTGGT TACCCGGCGT TC-TCGCCGG 
             CGCTCAATGC CAGACGTGGC GGCGGTTGGT TACCCAGTGT TCTTCACTGG 
             CGCTCAATGC CAGACGTGGC GGCGGTTGGT TACCCAGTGT TCTTCACTGG 
             CGCTCAATGC CAGACGTGGC GGCGGTTGGT TACCCGGCGT TCTTCGCCGG 
             CGCTCAATGC CAGACGTGGC GGCGGTTGGT TACCCGGCGT TCTTCGCCGG 
             CGCTCAATGC CAGACGTGGC GGAGGCTGGT TACCCGGCGT TCTTCGCCGG 
             ---------- ---------- ---------- ---------- ---------- 

             CGCACTCTGC CGTC-GCCAG GCCAGCATCG GTTCGGATCG GGGCTCACCG 
             CGCACTCTGC CGCTTGCCAG GCCAGCATCG GTTCGGCTCG GGGCTTACTG 
             CGCACTCTGC CGTTTGCCAG GCCAGCATCG GTTCGGCTCG GGGCTTACTG 
             CGCACTCTGC CGCC-GCCAG GCCAGCATCA GTTCGGTCCG GGGCTTACTT 
             CGCACTCGGT CGCCCGCCAG GCCAGCATCA GTTCGGCCCG GGGCCTACTG 
             CGCACTCTGC CGCCTGCCAG GCCAGCATCA GTTCGGCCTG GGGCCCACTG 
             CGCACTCTGC CGCCTGCCAG GCCAGCATCA GTTCGGCCTG GGGCCCACTG 
             CGCACTCGGT CGCCTGCCAG GCCAGCATCA GTTCGGCCCG GGGCCCACTG 
             CGCACTCTGC CGCC-GCCAG GCCAGCATCA GTTCGGTCCG GGGCTTACTT 
             CGCACTCTGC CGCC-GCCAG GCCAGCATCA GTTCGGTCCG GGGCTTACTT 
             CGCACTCTGC CGTC-ACCAG GCCAGCATCA GTTTGGTTTG GGG-TTACTA 
             CGCACTCTGC CGTCTGCCAG GCCAGCATCA GTTCGGTCCG GGGCTTACTT 
             CGCACTCTGC CGTCTGCCAG GCCAGCATCA GTTCGGTCCG GGGCTTACTT 
             CGCACTCTTC CGTC-GCCAG GCCAGCATCA GTTCGGTTTG GGGC-TAATT 
             CGCACTCTGC CGCC-GCCAG GCCAGCATCA GTTCGATCTG GGGCTTACTA 
             CGCACTCGGT CGTCTGCCAG GCCAGCATCA GTTCGGCCCG GGGCTTACTG 
             CGCACTCGGT CGTCTGCCAG GCCAGCATCA GTTCGGCCCG GGGCTTACTG 
             CGCACTCTGC CGCCTGCCAG GCCAGCATCA GTTCGGCTTG GGGCCCACTG 
             CGCACTCGGT CGCC-GTCAG GCCAGCATCA GTTCGGCCCG GGGCCCACTG 
             CGCACTCGGT CGCC-GCCAG GCCAGCATCA GTTCGGCCCG GGGCCCACTG 
             CGCACTCTTC CGTC-GCCAG GCCAGCATCA GTTCGGACCG GGGC-TAATT 
             ---------- ---------- ---------- ---------- ---------- 
             CGCACTCTTC CGTC-GCCAG GCCAGCATCA GTTCGGACCG GGGC-TAATT 
             CGCACTCTTC CGTC-GCCAG GCCAGCATCA GTTCGGACCG GGGC-CAATT 
             CGCACTCTGC CGCC-GCCAG GCCAGCATCA GTTCGGTTCG GGGCTTACTT 
             CGCACTCTGC CGTC-TCCAG GCCAGCATCA GTTCGGCTCG GGGCTCAATG 
             CGCACTCTCC CGCC-GTCGG GCCAGCATCA GTTCGGCTTG GGGC-TAATG 
             CGCACTCTGC CGTC-ACCAG GCCAGCATCA GTTCGGCGCG GGGCCCAATG 
             CGCACTCTGC CGTC-TCCAG GCCAGCATCA GTTCGGCTCG GGGCTCAATG 
             CGCACTCTGC CGTC-GCCAG GCCAGCATCG GTTCGGCTCG GGGCTTACTG 
             CGCACTCTGC CGTC-TCCAG GCCAGCATCA GTTCGGCTTG GGGCTCAATG 
             CGCACTCTGC CGTC-TCCAG GCCAGCATCA GTTCGGCTTG GGGCTCAATG 
             CGCACTCTGC CGCC-GCCAG GCCAGCATCG GTTCGGCCTG GGACCTACTG 
             CGCACTCTGC CGTC-TCCAG GCCAGCATCA GTTCGGCTCG GGGCTCAATG 
             CGCACTCTTC CGTC-TCCAG GCCAGCATCG GTTCGGCTCG GGGCTCACCG 
             CGCACTCGGC CGTC-GCCAG GCCAGCATCA GTTCGGCCTG GGGCCTACTG 
             CGCACTCTGC CGTC-TCCAG GCCAGCATCA GTTCGGCGCG GGGCTCAATG 
             CGCACTCGGC CGTC-GCCAG GCCAGCATCA GTTCGGCCTG GGGCCTACTG 
             CGCACTCTTC CGTC-GCCAG GCCAGCATCG GTTCGGCTTG GGGCTCAATG 
             CGCACTCTGC CGTC-TCCAG GCCAGCATCA GTTTGATTCG GGGCTCAATG 
             CGCACTCTGC CGTC-TCCAG GCCAGCATCA GTTCGGCTCG GGGCTCAATG 
             CGCACTCTGC CGTC-GCCAG GCCAGCATCG GTTCGGCCCG GGACACACTG 
             CGCACTCTGC CGTC-GCCAG GCCAGCATCG GTTCGGCCCG GGACACACTG 
             CGCACTCTGC CGTC-GCCAG GCCAGCATCG GTTCGGCCCG GGACACACTG 
             CGCACTCTGC CGTC-GCCAG GCCAGCATCG GTTCGGATCG GGGCTCACCG 
             CGCACTCTGC CGTC-GCCAG GCCAGCATCG GTTCGGATCG GGGCTCACCG 
             CGCACTCTGC CGTC-GCCAG GCCAGCATCG GTTCGGATCG GGGCTCACCG 
             CGCACTCTTC CGTC-GCCAG GCCAGCATCA GTTCGGTCCG GGGCTTACTT 
             CGCACTCTTC CGTC-GCCAG GCCAGCATCA GTTCGGTCCG GGGCTTACTT 
             CGCACTCTGC CGGC-TCCAG GCCAGCATCA GTTCGGCTCG GGGCTCAATG 
             CGCACTCTGC CGGC-TCCAG GCCAGCATCA GTTCGGCTCG GGGCTCAATG 
             CGCACTCTTC CGTC-GCCAG GCCAGCATCA GTTCGGTCCG GGGCTTACTT 
             CGCACTCTTC CGTC-GCCAG GCCAGCATCA GTTCGGTCCG GGGCTTACTT 
             CGCACTCTTC CGTCTGCCAG GCCAGCATCA GTTCGGCCCG GGGCTTACTG 
             CGCACTCTTC CGTCTGCCAG GCCAGCATCA GTTCGGCCCG GGGCTTACTG 
             CGCACTCGGT CGCCCGCCAG GCCAGCATCA GTTCGGCCCG GGGCCTACTG 
             ---------- ---------- ---------- ---------- ---------- 

             CCGCGGGCAA CGTAGCCCTT C--GGGGTGT T-TAGGCCCG CGGCAACGTC 
             CCGCAGGGAA CGTGGCCCTT C--GGGGTGT TATAGCCTTG CGGTGACGTC 
             CCGTAGGGAA CGTGGCCCTT C--GGGGTGT TATAGCCTTG CGGTGACGTC 
             CCGCTCGGAA CGTGGCTCTT C--GGAGTGT TATAGCCTTG CGGCAACGCC 
             CCGCTCGGAA CGTGGCTCTT C--GGAGTGT TATAGCCCTG CGGTGACGTC 
             CCGCTCGGAA CGTAGCTCCT CCGGGAGTGT TATAGCCTTG CGGTGACGTC 
             CCGCTCGGAA CGTAGCTCCT CCGGGAGTGT TATAGCCTTG CGGTGACGTC 
             CCGCTCGGAA CGTGGCTCTT C--GGAGTGT TATAGCCTTG CGGTGACGTC 
             CCGCTCGGAA CGTGGCTCTT C--GGAGTGT TATAGCCCTG CGGCGACGCC 
             CCGCTCGGAA CGTGGCTCTT C--GGAGTGT TATAGCCCTG CGGCGACGCC 
             CCACTGGGAA CGTGGCTCTT C--GGAGTGT TATAGCCCTG CGGTGACGCC 
             CCGTTCGGAA TGTGGCTCTT C--GGAGTGT TATAGCCCTG CGGCGACGCC 
             CCGTTCGGAA TGTGGCTCTT C--GGAGTGT TATAGCCCTG CGGCGACGCC 
             CTGCTCGGAA CGTGGCTCTT C--GGAGTGT TATAGCCTTG TGGCGACGCC 
             CCGCTCGGAA CGTGGCTCTT C--GGAGTGT TATAGCCTTG CGGGGACGCC 
             CCGCTCGGAA CGTGGCTCTT C--GGAGTGT TATAGCCTTG CGGTGACGTC 
             CCGCTCGGAA CGTGGCTCTT C--GGAGTGT TATAGCCTTG CGGTGACGTC 
             CCGCTCGGAA CGTAGCTCCT CCGGGAGTGT TATAGCCTTG CGGTGACGTC 
             CCGCTCGGAA CGTGGCTCTT C--GGAGTGT TATAGCCTTG CGGTGACGTC 
             CCGCTCGGAA CGTGGCTCTT C--GGAGTGT TATAGCCTTG CGGTGACGTC 
             CTGCTCGGAA CGTGGCTCTT C--GGAGTGT TATAGCCTTG TGGCGACGCC 
             ---------- ---------- ---------- ---------- ---------- 
             CTGCTCGGAA CGTGGCTCTT C--GGAGTGT TATAGCCTTG TGGCGACGCC 
             CCACTCGGAA CGTGGCTCTT C--GGAGTGT TATAGCCTTG TGGCGACGCC 
             CTGCTCGGAA CGTGGCTCTT C--GGAGTGT TATAGCCTTG TGGCGACGCC 
             CCGCAAGGAA TGTGGCTCTT C--GGAGTGT TATAGCCCTG CGGCGACGCC 
             CTGCTCGGAA CGTGGCTCTT C--GGAGTGT TATAGCCTTG TAGCGACGCC 
             CTGTCGGGAA CGTGGCTCTT C--GGAGTGT TATAGCCTGG CAGCGACGTC 
             CCGTAAGGAA TGTGGCTCTT C--GGAGTGT TATAGCCCTG CGGCGACGCC 
             CCGTCAGGAA CGTGGCCCTT C--GGGGTGT TATAGCCTTT CGGTGACGTC 
             CAGTTGGGAA CGTGGCTCTT C--GGAGTGT TATAGCCTAG CTGCGACGTC 
             CAGTTGGGAA CGTGGCTCTT C--GGAGTGT TATAGCCTAG CTGCGACGTC 
             ACGCGAGGAA CGTGGCCCTT C--GGGGTGT TACAGCCTCG CGGAGACGTC 
             CTTTGGGGAA CGTGGCTCTT C--GGAGTGT TATAGCCCCT TTGCGACGCC 
             CAGCAGGGAA CGTGGCCCCT C--GGGGTGT TATAGCCTTG CTGCTACGTC 
             CCGTGAGGAA TGTGGCCCTT C--GGGGTGT TATAGCCTCG CGGAGACGTC 
             CTTCTGGGAA CGTGGCTCTT C--GGAGTGT TATAGCCCAG TTGCGACGTC 
             CCGTGGGGAA TGTGGCCCTT C--GGGGTGT TATAGCCCCG CGGAGACGTC 
             CTGCAGGGAA CGTGGCTCTT C--GGAGTGT TATAGCCTTG TAGCGACGTC 
             CCGCAAGGAA CGTGGCTCTT C--GGAGTGT TATAGCCCTG CGGCGACGCC 
             CCGTAAGGAA TGTGGCTCTT C--GGAGTGT TATAGCCCTG CGGCGACGCC 
             ACGCGAGGAA CGTGGCCCCT C--GGGGTGT TATAGCCTCG CGGAGACGTC 
             ACGCGAGGAA CGTGGCCCCT C--GGGGTGT TATAGCCTCG CGGAGACGTC 
             ACGCGAGGAA CGTGGCCCCT C--GGGGTGT TATAGCCTCG CGGAGACGTC 
             CCGCGGGCAA CGTAGCCCTT C--GGGGTGT T-TAGGCCCG CGGCAACGTC 
             CCGCGGGCAA CGTAGCCCTT C--GGGGTGT T-TAGGCCCG CGGCAACGTC 
             CCGCGGGCAA CGTAGCCCTT C--GGGGTGT T-TAGGCCCG CGGCAACGTC 
             CCGCTCGGAA CGTGGCTCTT C--GGAGTGT TATAGCCCTG CGGCGACGCC 
             CCGCTCGGAA CGTGGCTCTT C--GGAGTGT TATAGCCCTG CGGCGACGCC 
             CCGCAAGGAA TGTGGCTCTT C--GGAGTGT TATAGCCCTG CGGCGACGCC 
             CCGCAAGGAA TGTGGCTCTT C--GGAGTGT TATAGCCCTG CGGCGACGCC 
             CCGCTCGGAA CGTGGCTCTT C--GGAGTGT TATAGCCCTG CGGCGACGCC 
             CCGCTCGGAA CGTGGCTCTT C--GGAGTGT TATAGCCCTG CGGCGACGCC 
             CCGCTCGGAA CGTGGCTCTT C--GGAGTGT TATAGCCTTG CGGTGACGTC 
             CCGCTCGGAA CGTGGCTCTT C--GGAGTGT TATAGCCTTG CGGTGACGTC 
             CCGCTCGGAA CGTGGCTCTT C--GGAGTG- TATAGCCTTG CGGTGACGTC 
             ---------- ---------- ---------- ---------- ---------- 

             CCGGACTGGA CCGAGGAACG CGCATCTGCC CGGATGCTGG CGTAATGGCC 
             CCGCGCCGGA CCGAGGATCG CGCATCTGCT CGGATGCTGG CGTAATGGCC 
             CCGCGCCGGA CCGAGGATCG CGCATCTGCT CGGATGCTGG CGTAATGGCC 
             CTGGGCCGGA CTGAGGAACG CGCATCTGCT CGGATGCTGG CGTAATGGCT 
             CTGGACCGGA CTGAGGAACG CGCATCTGCC CGGATGCTGG CTTAATGGCT 
             CCGGGCCGGA CTGAGGAACG CGCATCTGCC CGGATGCTGG CGTAATGGCT 
             CCGGGCCGGA CTGAGGAACG CGCATCTGCC CGGATGCTGG CGTAATGGCT 
             CTGGACCGGA CTGAGGAACG CGCATCTGCC CGGATGCTGG CTTAATGGCT 
             CTGGGCCGGA CTGAGGAACG CGCATCTGCC CGGATGCTGG CGTAATGGCT 
             CTGGGCCGGA CTGAGGAACG CGCATCTGCC CGGATGCTGG CGTAATGGCT 
             CTGGACCGGA CTGAGGAACG CGCATCTGCC CGGATGCTGG CTTAATGGCC 
             CTGGGCCGGA CTGAGGAACG CGCATCTGCC CGGATGCTGG CGTAATGGCT 
             CTGGGCCGGA CTGAGGAACG CGCATCTGCC CGGATGCTGG CGTAATGGCT 
             CTGGGCCGGA CTGAGGAACG CGCATCTGCC CGGATGCTGG CGTAATGGCT 
             CTGGGCCGGA CTGAGGAACG CGCATCTGCT CGGATGCTGG CGTAATGGCT 
             CTGGACCGGA CTGAGGAACG CGCATCTGCC CGGATGCTGG CTTAATGGCT 
             CTGGACCGGA CTGAGGAACG CGCATCTGCC CGGATGCTGG CTTAATGGCT 
             CCGGGCCGGA CTGAGGAACG CGCATCTGCC CGGATGCTGG CGTAATGGCT 
             CTGGACCGGA CTGAGGAACG CGCATCTGCC CGGATGCTGG CTTAATGGCT 
             CTGGACCGGA CTGAGGAACG CGCATCTGCC CGGATGCTGG CTTAATGGCT 
             CTGGGCCGGA CTGAGGAACG CGCATCTGCC CGGATGCTGG CGTAATGGCT 
             ---------- ---------- ---------- ---------- ---------- 
             CTGGGCCGGA CTGAGGAACG CGCATCTGCC CGGATGCTGG CGTAATGGCT 
             CTGGGCCGGA CTGAGGAACG CGCATCTGCC CGGATGCTGG CGTAATGGCT 
             CTGGGCCGGA CTGAGGAACG CGCATCTGCC CGGATGCTGG CGTAATGGCT 
             CTGCGCCGGA CTGAGGAACG CGCATCTGCC CGGATGCTGG CGTAATGGCT 
             CTGTGCTGGA CTGAGGTACG CGCATCCGCT CGGATGCTGG CTTAATGGCC 
             CTGCGCTGGA CTGAGGAACG CGCATCTGCC CGGATGCTGG CGTAATGGCC 
             CTGCGCCGGA CTGAGGAACG CGCATCTGCC CGGATGCTGG CGTAATGGCT 
             CCGCGCCGGA CCGAGGATCG CGCATCTGCT CGGATGCTGG CGTAATGGCC 
             CTGGGCCGGA CTGAGGAACG CGCATCTGCC CGGATGCTGG CGTAATGGCT 
             CTGGGCCGGA CTGAGGAACG CGCATCTGCC CGGATGCTGG CGTAATGGCT 
             CCGCGCCGGA CCGAGGATCG CGCTTCGGCT CGGATGCTGG CGTAATGGCC 
             CTGCGCCGGA CTGAGGAACG CGCATCTGCC CGGATGCTGG CTTAATGGCC 
             CCGGACCGGA CCGTGGTTCG CGCATCTGCT CGGATGCTGG CGTAATGGCC 
             CTGGACCGGA CTGAGGAACG CGCATCTGCC CGGATGCTGG CGTAATGGCT 
             CTGCGCCGGA CTGAGGAACG CGCATCTGCC CGGATGCTGG CTTAATGGCT 
             CTGGACCGGA CTGAGGAACG CGCATCTGCC CGGATGCTGG CGTAATGGCT 
             CCGGACCGGA CCGAGGTTCG CGCATCTGCT CGGATGCTGG CGTAATGGCC 
             CCGCGACGGA CTGAGGAACG CGCATCTGCC CGGATGCTGG CGTAATGGCT 
             CTGCGCCGGA CTGAGGAACG CGCATCTGCC CGGATGCTGG CGTAATGGCT 
             CCGCGCCGGA CCGAGGATCG CGCTTCGGCT CGGATGCTGG CGTAATGGCG 
             CCGCGCCGGA CCGAGGATCG CGCTTCGGCT CGGATGCTGG CGTAATGGCG 
             CCGCGCCGGA CCGAGGATCG CGCTTCGGCT CGGATGCTGG CGTAATGGCG 
             CCGGACTGGA CCGAGGAACG CGCATCTGCC CGGATGCTGG CGTAATGGCC 
             CCGGACTGGA CCGAGGAACG CGCATCTGCC CGGATGCTGG CGTAATGGCC 
             CCGGACTGGA CCGAGGAACG CGCATCTGCC CGGATGCTGG CGTAATGGCC 
             CTGGGCCGGA CTGAGGAACG CGCATCTGCC CGGATGCTGG CGTAATGGCT 
             CTGGGCCGGA CTGAGGAACG CGCATCTGCC CGGATGCTGG CGTAATGGCT 
             CTGCGCCGGA CTGAGGAACG CGCATCTGCC CGGATGCTGG CGTAATGGCT 
             CTGCGCCGGA CTGAGGAACG CGCATCTGCC CGGATGCTGG CGTAATGGCT 
             CTGGGCCGGA CTGAGGAACG CGCATCTGCC CGGATGCTGG CGTAATGGCT 
             CTGGGCCGGA CTGAGGAACG CGCATCTGCC CGGATGCTGG CGTAATGGCT 
             CTGGACCGGA TTGAGGAACG CGCATCTGCC CGGATGCTGG CATAATGGCT 
             CTGGACCGGA TTGAGGAACG CGCATCTGCC CGGATGCTGG CATAATGGCT 
             CTGGACCGGA CTGAGGAACG CGCATCTGCC CGGATGCTGG CTTAATGGCT 
             ---------- ---------- ---------- ---------- ---------- 

             CCTAGCGACC CGTCTTGAAA CACGGACCAA GGAGTTGACC TAGCGTGCGA 
             CTCAGCGACC CGTCTTGAAA CACGGACCAA GGAGTTGACC TAGCATGCGA 
             CTCAGCGACC CGTCTTGAAA CACGGACCAA GGAGTTGACC TAGCATGCGA 
             TTTAGCGACC CGTCTTGAAA CACGGACCAA GGAGTTGACC TAGTATGCGA 
             TTTAGCGACC CGTCTTGAAA CACGGACCAA GGAGTTGACC TAGTATGCGA 
             TTTAGCGACC CGTCTTGAAA CACGGACCAA GGAGTTGACC TAGCATGCGA 
             TTTAGCGACC CGTCTTGAAA CACGGACCAA GGAGTTGACC TAGCATGCGA 
             TTTAGCGACC CGTCTTGAAA CACGGACCAA GGAGTTGACC TAGTATGCGA 
             TTTAGCGACC CGTCTTGAAA CACGGACCAA GGAGTTGACC TAGTATGCGA 
             TTTAGCGACC CGTCTTGAAA CACGGACCAA GGAGTTGACC TAGTATGCGA 
             TTTAGCGACC CGTCTTGAAA CACGGACCAA GGAGTTGACC TAGTATGCGA 
             TTTAGCGACC CGTCTTGAAA CACGGACCAA GGAGTTGACC TAGTATGCGA 
             TTTAGCGACC CGTCTTGAAA CACGGACCAA GGAGTTGACC TAGTATGCGA 
             TTTAGCGACC CGTCTTGAAA CACGGACCAA GGAGTTGACC TAGTATGCGA 
             TTTAGCGACC CGTCTTGAAA CACGGACCAA GGAGTTGACC TAGTATGCGA 
             TTTAGCGACC CGTCTTGAAA CACGGACCAA GGAGTTGACC TAGTATGCGA 
             TTTAGCGACC CGTCTTGAAA CACGGACCAA GGAGTTGACC TAGTATGCGA 
             TTTAGCGACC CGTCTTGAAA CACGGACCAA GGAGTTGACC TAGCATGCGA 
             TTTAGCGACC CGTCTTGAAA CACGGACCAA GGAGTTGACC TAGTATGCGA 
             TTTAGCGACC CGTCTTGAAA CACGGACCAA GGAGTTGACC TAGTATGCGA 
             TTTAGCGACC CGTCTTGAAA CACGGACCAA GGAGTTGACC TAGTATGCGA 
             ---------- ---------- ---------- ---------- ---------- 
             TTTAGCGACC CGTCTTGAAA CACGGACCAA GGAGTTGACC TAGTATGCGA 
             TTTAGCGACC CGTCTTGAAA CACGGACCAA GGAGTTGACC TAGTATGCGA 
             TTTAGCGACC CGTCTTGAAA CACGGACCAA GGAGTTGACC TAGTATGCGA 
             TCTAGCGACC CGTCTTGAAA CACGGACCAA GGAGTTGACC TAGTATGCGA 
             TTTAGCGACC CGTCTTGAAA CACGGACCAA GGAGTTGACC TATCGTGCGA 
             TCTAGCGACC CGTCTTGAAA CACGGACCAA GGAGTTGACC TAGCATGCGA 
             TCTAGCGACC CGTCTTGAAA CACGGACCAA GGAGTTGACC TAGTATGCGA 
             CTCAGCGACC CGTCTTGAAA CACGGACCAA GGAGTTGACC TAACATGCGA 
             TCTAGCGACC CGTCTTGAAA CACGGACCAA GGAGTTGACC TAACATGCGA 
             TCTAGCGACC CGTCTTGAAA CACGGACCAA GGAGTTGACC TAACATGCGA 
             CTCAGCGACC CGTCTTGAAA CACGGACCAA GGAGTTGACC TAGCCCGCGA 
             CCTAGCGACC CGTCTTGAAA CACGGACCAA GGAGTTGACC TAATATGCGA 
             CTCAGCGACC CGTCTTGAAA CACGGACCAA GGAGTTGACC TATCACGCGA 
             TTTAGCGACC CGTCTTGAAA CACGGACCAA GGAGTTGACC TAGCCCGCGA 
             TCTAGCGACC CGTCTTGAAA CACGGACCAA GGAGTTGACC TAGTATGCGA 
             TTTAGCGACC CGTCTTGAAA CACGGACCAA GGAGTTGACC TAGCCCGCGA 
             CTCAGCGACC CGTCTTGAAA CACGGACCAA GGAGTTGACC TAGCACGCGA 
             TCTAGCGACC CGTCTTGAAA CACGGACCAA GGAGTTGACC TAGTATGCGA 
             TCTAGCGACC CGTCTTGAAA CACGGACCAA GGAGTTGACC TAGTATGCGA 
             CCCAGCGACC CGTCTTGAAA CACGGACCAA GGAGTTGACC TAGCCCGCGA 
             CCCAGCGACC CGTCTTGAAA CACGGACCAA GGAGTTGACC TAGCCCGCGA 
             CCCAGCGACC CGTCTTGAAA CACGGACCAA GGAGTTGACC TAGCCCGCGA 
             CCTAGCGACC CGTCTTGAAA CACGGACCAA GGAGTTGACC TAGCGTGCGA 
             CCTAGCGACC CGTCTTGAAA CACGGACCAA GGAGTTGACC TAGCGTGCGA 
             CCTAGCGACC CGTCTTGAAA CACGGACCAA GGAGTTGACC TAGCGTGCGA 
             TTTAGCGACC CGTCTTGAAA CACGGACCAA GGAGTTGACC TAGTATGCGA 
             TTTAGCGACC CGTCTTGAAA CACGGACCAA GGAGTTGACC TAGTATGCGA 
             TCTAGCGACC CGTCTTGAAA CACGGACCAA GGAGTTGACC TAGTATGCGA 
             TCTAGCGACC CGTCTTGAAA CACGGACCAA GGAGTTGACC TAGTATGCGA 
             TTTAGCGACC CGTCTTGAAA CACGGACCAA GGAGTTGACC TAGTATGCGA 
             TTTAGCGACC CGTCTTGAAA CACGGACCAA GGAGTTGACC TAGTATGCGA 
             TTTAGCGACC CGTCTTGAAA CACGGACCAA GGAGTTGACC TAGTATGCGA 
             TTTAGCGACC CGTCTTGAAA CACGGACCAA GGAGTTGACC TAGTATGCGA 
             TTTAGCGACC CGTCTTGAAA CACGGACCAA GGAGTTGACC TAGTATGCGA 
             ---------- ---------- ---------- ---------- ---------- 

             GTGTTTGGGT GTCAAGCCCT CACGCGCAGT GAAAGCGAAC GCAGGTGGGA 
             GTGTTTGGGT GTCAAGCCCT CACGCGCAGT GAAAGCGAAC GCAGGTGGGA 
             GTGTTTGGGT GTAAAGCCCT CACGCGCAGT GAAAGCGAAC GCAGGTGGGA 
             GTGTTTGGGT GTAAAGCCCT CACGCGCAGT GAAAGCGAAC GCAGGTGGGA 
             GTGTTTGGGT GTAAAGCCCT CACGCGCAGT GAAAGCGAAC GCAGGTGGGA 
             GTGTTTGGGT GTAAAGCCCT CACGCGCAGT GAAAGCGAAC GCAGGTGGGA 
             GTGTTTGGGT GTAAAGCCCT CACGCGCAGT GAAAGCGAAC GCAGGTGGGA 
             GTGTTTGGGT GTAAAGCCCT CACGCGCAGT GAAAGCGAAC GCAGGTGGGA 
             GTGTTTGGGT GTCAAGCCCT CACGCGCAGT GAAAGCGAAC GCAGGTGGGA 
             GTGTTTGGGT GTCAAGCCCT CACGCGCAGT GAAAGCGAAC GCAGGTGGGA 
             GTGTTTGGGT GTTAAGCCCT TACGCGTAGT GAAAGCGAAC GTAGATGGGA 
             GTGTTTGGGT GTAAAGCCCT CACGCGTAGT GAAAGCGAAC GCAGGTGGGA 
             GTGTTTGGGT GTAAAGCCCT CACGCGTAGT GAAAGCGAAC GCAGGTGGGA 
             GTGTTTGGGT GTCAAGCCCT CACGCGCAGT GAAAGCGAAC GCAGGTGGGA 
             GTGTTTGGGT GTCAAGCCCT CACGCGCAGT GAAAGCGAAC GCAGGTGGGA 
             GTGTTTGGGT GTAAAGCCCT CACGCGCAGT GAAAGCGAAC GCAGGTGGGA 
             GTGTTTGGGT GTAAAGCCCT CACGCGCAGT GAAAGCGAAC GCAGGTGGGA 
             GTGTTTGGGT GTAAAGCCCT CACGCGCAGT GAAAGCGAAC GCAGGTGGGA 
             GTGTTTGGGT GTAAAGCCCT CACGCGCAGT GAAAGCGAAC GCAGGTGGGA 
             GTGTTTGGGT GTAAAGCCCT CACGCGCAGT GAAAGCGAAC GCAGGTGGGA 
             GTGTTTGGGT GTCAAGCCCT CACGCGCAGT GAAAGCGAAC GCAGGTGGGA 
             ---------- ---------- ---------- ---------- ---------- 
             GTGTTTGGGT GTCAAGCCCT CACGCGCAGT GAAAGCGAAC GCAGGTGGGA 
             GTGTTTGGGT GTCAAGCCCT CACGCGCAGT GAAAGCGAAC GCAGGTGGGA 
             GTGTTTGGGT GTCAAGCCCT CACGCGCAGT GAAAGCGAAC GCAGGTGGGA 
             GTGTTTGGGT GTAAAGCCCT CACGCGCAGT GAAAGCGAA- GCAGGTGGGA 
             GTGTTTGGGT GCAAAGCCCT TACGCGCAGT GAAAGCGAAC GCAGGTGGGA 
             GTGTTTGGGT GTCAAGCCCT CACGCGCAGT GAAAGCGAAC GCAGGTGGGA 
             GTGTTTGGGT GTAAAGCCCT CACGCGCAGT GAAAGCGAA- GCAGGTGGGA 
             GTGTTTGGGT GTCAAGCCCT CACGCGTAGT GAAAGCGAAT GCAGGTGGGA 
             GTGTTTGGGT GTAAAGCCCT CACGCGCAGT GAAAGCGAAC GCAGGTGGGA 
             GTGTTTGGGT GTAAAGCCCT CACGCGCAGT GAAAGCGAAC GCAGGTGGGA 
             GTGTTTGGGT GTCAAGCCCT CACGCGCAGT GAAAGCGAAC GCAGGTGGGA 
             GTGTTTGGGT GTAAAGCCCT CACGCGCAGT GAAAGCGAAC GCAGGTGGGA 
             GTGTTTGGGT GCAAAGCCCT CACGCGCAGT GAAAGCGAAC GCAGGTGGGA 
             GTGTTTGGGT GTCAAGCCCT CACGCGCAGT GAAAGCGAAC GCTGGTGGGA 
             GTGTTTGGGT GTAAAGCCCT CACGCGCAGT GAAAGCGAAC GCAGGTGGGA 
             GTGTTTGGGT GTCAAGCCCT CACGCGCAGT GAAAGCGAAC GCTGGTGGGA 
             GTGTTTGGGT GTCAAGCCCT CACGCGCAGT GAAAGCGAAC GCAGGTGGGA 
             GTGTTTGGGT GTAAAGCCCT CACGCGCAGT GAAAGCGAA- GCAGGTGGGA 
             GTGTTTGGGT GTAAAGCCCT CACGCGCAGT GAAAGCGAA- GCAGGTGGGA 
             GTGTTTGGGT GTCAAGCCCT CACGCGCAGT GAAAGCGAAC GCAGGTGGGA 
             GTGTTTGGGT GTCAAGCCCT CACGCGCAGT GAAAGCGAAC GCAGGTGGGA 
             GTGTTTGGGT GTCAAGCCCT CACGCGCAGT GAAAGCGAAC GCAGGTGGGA 
             GTGTTTGGGT GTCAAGCCCT CACGCGCAGT GAAAGCGAAC GCAGGTGGGA 
             GTGTTTGGGT GTCAAGCCCT CACGCGCAGT GAAAGCGAAC GCAGGTGGGA 
             GTGTTTGGGT GTCAAGCCCT CACGCGCAGT GAAAGCGAAC GCAGGTGGGA 
             GTGTTTGGGT GTCAAGCCCT CACGCGCAGT GAAAGCGAAC GCAGGTGGGA 
             GTGTTTGGGT GTCAAGCCCT CACGCGCAGT GAAAGCGAAC GCAGGTGGGA 
             GTGTTTGGGT GTAAAGCCCT CACGCGCAGT GAAAGCGAA- GCAGGTGGGA 
             GTGTTTGGGT GTAAAGCCCT CACGCGCAGT GAAAGCGAA- GCAGGTGGGA 
             GTGTTTGGGT GTCAAGCCCT CACGCGCAGT GAAAGCGAAC GCAGGTGGGA 
             GTGTTTGGGT GTCAAGCCCT CACGCGCAGT GAAAGCGAAC GCAGGTGGGA 
             GTGTTTGGGT GTAAAGCCCT CACGCGCAGT GAAAGCGAAC GCAGGTGGGA 
             GTGTTTGGGT GTAAAGCCCT CACGCGCAGT GAAAGCGAAC GCAGGTGGGA 
             GTGTTTGGGT GTAAAGCCCT CACGCGCAGT GAAAGCGAAC GCAGGTGGGA 
             ---------- ---------- ---------- ---------- ---------- 

             GC---CTC-- -GGCGCACCA TCGACCGATC CTGAAGTTCA CGGATGGATT 
             GC---CTC-- -GGCGCACCA TCGACCGATC CTGAAGTTTA CAGATGGATT 
             GC---CTC-- -GGCGCACCA TCGACCGATC CTGAAGTTTA CGGATGGATT 
             GC---TTC-- -GGCGCACCA TCGACCGATC CTGAAGTTTA CGGATGGATT 
             GC---TTC-- -GGCGCACCA TCGACCGATC CTGAAGTTTA CGGATGGATT 
             GC---CCTC- GGGCGCACCA TCGACCGATC CTGAAGTTCA CGGATGGATT 
             GC---CCTC- GGGCGCACCA TCGACCGATC CTGAAGTTCA CGGATGGATT 
             GC---TTC-- -GGCGCACCA TCGACCGATC CTGAAGTTTA CGGATGGATT 
             GC---CTC-- -GGCGCACCA TCGACCGATC CTGAAGTTTA CGGATGGATT 
             GC---CTC-- -GGCGCACCA TCGACCGATC CTGAAGTTTA CGGATGGATT 
             GC---TTC-- -GGCGCACCA TCGACCGATC CTGATGTTTT CGGATGGATT 
             GC---TTC-- -GGCGCACCA TCGACCGATC CTGAAGTTTA CGGACGGATT 
             GC---TTC-- -GGCGCACCA TCGACCGATC CTGAAGTTTA CGGACGGATT 
             GC---CTC-- -GGCGCACCA TCGACCGATC CTGAAGTTTA CGGATGGATT 
             GC---CTC-- -GGCGCACCA TCGACCGATC CTGAAGTTTA CGGATGGATT 
             GC---TTC-- -GGCGCACCA TCGACCGATC CTGAAGTTTA CGGATGGATT 
             GC---TTC-- -GGCGCACCA TCGACCGATC CTGAAGTTTA CGGATGGATT 
             GC---CTTC- GGGCGCACCA TCGACCGATC CTGAAGTTTA CAGATGGATT 
             GC---TTC-- -GGCGCACCA TCGACCGATC CTGAAGTTTA CGGATGGATT 
             GC---TTC-- -GGCGCACCA TCGACCGATC CTGAAGTTTA CGGATGGATT 
             GC---CTC-- -GGCGCACCA TCGACCGATC CTGAAGTTTA CGGATGGATT 
             ---------- ---------- ---------- ---------- ---------- 
             GC---CTC-- -GGCGCACCA TCGACCGATC CTGAAGTTTA CGGATGGATT 
             GC---CTC-- -GGCGCACCA TCGACCGATC CTGAAGTTTA CGGATGGATT 
             GC---TTC-- -GGTGCACCA TCGACCGATC CTGAAGTTTA CGGATGGATT 
             GC---CTC-- -GGCGCACCA TCGACCGATC CTGAAGTTTA CGGATGGATT 
             GC---CTTT- GGGCGCACCA TCGACCGATC CTGATGTTCT CGGACGGATT 
             GC---TTC-- -GGCGCACCA TCGACCGATC CTGAAGTTTA CGGATGGATT 
             GC---CTC-- -GGCGCACCA TCGACCGATC CTGAAGTTTA CGGATGGATT 
             GC---CTC-- -GGCGCACCA TCGACCGATC CTGAAGTTTA CGGATGGATT 
             GC---TTC-- -GGCGCACCA TCGACCGATC CTGAAGTTTA CGGATGGATT 
             GC---TTC-- -GGCGCACCA TCGACCGATC CTGAAGTTTA CGGATGGATT 
             GC---CTC-- -GGCGCACCA TCGACCGATC CTGAAGTTCA CGGACGGATT 
             GC---TTC-- -GGCGCACCA TCGACCGATC CTGAAGTTTA CGGATGGATT 
             GC---CCTCT GGGCGCACCA TCGACCGATC CTGAAGTTTA CGGATGGATT 
             GCCTTTTC-- -GGCGCACCA TCGACCGATC CTGAAGTTCA CGGATGGATT 
             GC---TTC-- -GGCGCACCA TCGACCGATC CTGAAGTTTA CGGATGGATT 
             GCCTTTTC-- -GGCGCACCA TCGACCGATC CTGAAGTTCA CGGATGGATT 
             GC---CTC-- -GGCGCACCA TCGACCGATC CTGAAGTTTA CGGATGGATT 
             GC---CTC-- -GGCGCACCA TCGACCGATC CTGAAGTTTA CGGATGGATT 
             GC---CTC-- -GGCGCACCA TCGACCGATC CTGAAGTTCA CGGATGGATT 
             GC---CTC-- -GGCGCACCA TCGACCGATC CCGAAGTTCA CGGACGGATT 
             GC---CTC-- -GGCGCACCA TCGACCGATC CCGAAGTTCA CGGACGGATT 
             GC---CTC-- -GGCGCACCA TCGACCGATC CCGAAGTTCA CGGACGGATT 
             GC---CTC-- -GGCGCACCA TCGACCGATC CTGAAGTTCA CGGATGGATT 
             GC---CTC-- -GGCGCACCA TCGACCGATC CTGAAGTTCA CGGATGGATT 
             GC---CTC-- -GGCGCACCA TCGACCGATC CTGAAGTTCA CGGATGGATT 
             GC---CTC-- -GGCGCACCA TCGACCGATC CTGAAGTTTA CGGATGGATT 
             GC---CTC-- -GGCGCACCA TCGACCGATC CTGAAGTTTA CGGATGGATT 
             GC---CTC-- -GGCGCACCA TCGACCGATC CTGAAGTTTA CGGATGGATT 
             GC---CTC-- -GGCGCACCA TCGACCGATC CTGAAGTTTA CGGATGGATT 
             GC---CTC-- -GGCGCACCA TCGACCGATC CTGAAGTTTA CGGATGGATT 
             GC---CTC-- -GGCGCACCA TCGACCGATC CTGAAGTTTA CGGATGGATT 
             GC---TTC-- -GGCGCACCA TCGACCGATC CTGAAGTTTA CGGATGGATT 
             GC---TTC-- -GGCGCACCA TCGACCGATC CTGAAGTTTA CGGATGGATT 
             GC---TTC-- -GGCGCACCA TCGACCGATC CTGAAGTTTA CGGATGGATT 
             ---------- ---------- ---------- ---------- ---------- 

             TGAGTAGGAG CAC-GCT-GG GTCTGACCCG AAAGAAGGTG AACTATGCAT 
             TGAGTAGGAG CAT-GCT-GG GTCTGACCCG AAAGAAGGTG AACTATGCAT 
             TGAGTAGGAG CAT-GTT-GG GTCTGACCCG AAAGAAGGTG AACTATGCAT 
             TGAGTAGGAG CAT-GCT-GG GTCTGACCCG AAAGAAGGTG AACTATGCAT 
             TGAGTAGGAG CAT-ACT-GG GTCTGACCCG AAAGAAGGTG AACTATGCAT 
             TGAGTAGGAG CAT-GTT-GG GTCTGACCCG AAAGAAGGTG AACTATGCAT 
             TGAGTAGGAG CAT-GTT-GG GTCTGACCCG AAAGAAGGTG AACTATGCAT 
             TGAGTAGGAG CAT-ACT-GG GTCTGACCCG AAAGAAGGTG AACTATGCAT 
             TGAGTAGGAG CAT-ACT-GG GTCTGACCCG AAAGAAGGTG AACTATGCAT 
             TGAGTAGGAG CAT-ACT-GG GTCTGACCCG AAAGAAGGTG AACTATGCAT 
             TGAGTAGGAG CAT-GCT-GG GTCTGACCCG AAAGAAGGTG AACTATGCAT 
             TGAGTAGGAG CAT-GCT-GG GTCTGACCCG AAAGAAGGTG AACTATGCAT 
             TGAGTAGGAG CAT-GCT-GG GTCTGACCCG AAAGAAGGTG AACTATGCAT 
             TGAGTAGGAG CAT-ACT-GG GTCTGACCCG AAAGAAGGTG AACTATGCAT 
             TGAGTAGGAG CAT-ACT-GG GTCTGACCCG AAAGAAGGTG AACTATGCAT 
             TGAGTAGGAG CAT-ACT-GG GTCTGACCCG AAAGAAGGTG AACTATGCAT 
             TGAGTAGGAG CAT-ACT-GG GTCTGACCCG AAAGAAGGTG AACTATGCAT 
             TGAGTAGGAG CAT-GCT-GG GTCTGACCCG AAAGAAGGTG AACTATGCAT 
             TGAGTAGGAG CAT-ACTGGG GTCTGACCCG AAAGAAGGTG AACTATGCAT 
             TGAGTAGGAG CAT-ACT-GG GTCTGACCCG AAAGAAGGTG AACTATGCAT 
             TGAGTAGGAG CAT-ACT-GG GTCTGACCCG AAAGAAGGTG AACTATGCAT 
             ---------- ---------- ---------- ---------- ---------- 
             TGAGTAGGAG CAT-ACT-GG GTCTGACCCG AAAGAAGGTG AACTATGCAT 
             TGAGTAGGAG CAT-ACT-GG GTCTGACCCG AAAGAAGGTG AACTATGCAT 
             TGAGTAAGAG CAT-ACT-GG GTCTGACCCG AAAGAAGGTG AACTATGCAT 
             TGAGTAAGAG CAT-GCT-GG GTCTGACCCG AAAGAAGGTG AACTATGCAT 
             TGAGTAAGAG CAC-GGT-GG GTCTGACCCG AAAGAAGGTG AACTATGCAT 
             TGAGTAGGAG CAT-GCT-GG GTCTGACCCG AAAGAAGGTG AACTATGCAT 
             TGAGTAAGAG CAT-GCT-GG GTCTGACCCG AAAGAAGGTG AACTATGCAT 
             TGAGTAGGAG CAT-GTT-GG GTCTGACCCG AAAGAAGGTG AACTATGCAT 
             TGAGTAAGAG CAT-GTT-GG GTCTGACCCG AAAGAAGGTG AACTATGCAT 
             TGAGTAAGAG CAT-GTT-GG GTCTGACCCG AAAGAAGGTG AACTATGCAT 
             TGAGTAGGAG CGT-GCT-GG GTCTGACCCG AAAGAAGGTG AACTATGCAT 
             TGAGTAAGAG CAT-GTT-GG GTCTGACCCG AAAGAAGGTG AACTATGCAT 
             TGAGTAGGAG CGT-GTT-GG GTCTGACCCG AAAGAAGGTG AACTATGCAT 
             TGAGTAGGAG CGT-GCT-GG GTCTGACCCG AAAGAAGGTG AACTATGCAT 
             TGAGTAGGAG CAT-ACT-GG GTCTGACCCG AAAGAAGGTG AACTATGCGT 
             TGAGTAGGAG CGT-GCT-GG GTCTGACCCG AAAGAAGGTG AACTATGCAT 
             TGAGTAGGAG CGT-GTT-GG GTCTGACCCG AAAGAAGGTG AACTATGCAT 
             TGAGTAAGAG CAT-GCT-GG GTCTGACCCG AAAGAAGGTG AACTATGCAT 
             TGAGTAAGAG CAT-GCT-GG GTCTGACCCG AAAGAAGGTG AACTATGCAT 
             TGAGTAGGAG CGT-GCT-GG GTCTGACCCG AAAGAAGGTG AACTATGCAT 
             TGAGTAGGAG CGT-GCT-GG GTCTGACCCG AAAGAAGGTG AACTATGCAT 
             TGAGTAGGAG CGT-GCT-GG GTCTGACCCG AAAGAAGGTG AACTATGCAT 
             TGAGTAGGAG CAC-GCT-GG GTCTGACCCG AAAGAAGGTG AACTATGCAT 
             TGAGTAGGAG CAC-GCT-GG GTCTGACCCG AAAGAAGGTG AACTATGCAT 
             TGAGTAGGAG CAC-GCT-GG GTCTGACCCG AAAGAAGGTG AACTATGCAT 
             TGAGTAGGAG CAT-ACT-GG GTCTGACCCG AAAGAAGGTG AACTATGCAT 
             TGAGTAGGAG CAT-ACT-GG GTCTGACCCG AAAGAAGGTG AACTATGCAT 
             TGAGTAAGAG CAT-GCT-GG GTCTGACCCG AAAGAAGGTG AACTATGCAT 
             TGAGTAAGAG CAT-GCT-GG GTCTGACCCG AAAGAAGGTG AACTATGCAT 
             TGAGTAGGAG CAT-ACT-GG GTCTGACCCG AAAGAAGGTG AACTATGCAT 
             TGAGTAGGAG CAT-ACT-GG GTCTGACCCG AAAGAAGGTG AACTATGCAT 
             TGAGTAAGAG CAT-ATT-GG GTCTGACCCG AAAGAAGGTG AACTATGCAT 
             TGAGTAAGAG CAT-ATT-GG GTCTGACCCG AAAGAAGGTG AACTATGCAT 
             TGAGTAGGAG CATAACT-GG GTCTGACCCG AAAGAAGGTG AACTATGCAT 
             ---------- ---------- ---------- ---------- ---------- 

             -GAATAGGGT GAAGCCAGAG GAAACT-CTG GTGGAGGCTC GCAGC-GGTT 
             -GAATAGGGT GAAGCCAGAG GAAACT-CTG GTGGAGGCTC GCAGC-GGTT 
             -GAATAGGGT GAAGCCAGAG GAAACT-CTG GTGGAGGCTC GCAGC-GGTT 
             -GAATAGGGT GAAGCCAGAG GAAACT-CTG GTGGAGGCTC GCAGC-GGTT 
             -GAATAGGGT GAAGCCAGAG GAAACT-CTG GTGGAGGCTC GCAGC-GGTT 
             -GAATAGGGT GAAGCCAGAG GAAACT-CTG GTGGAGGCTC GCAGC-GGTT 
             -GAATAGGGT GAAGCCAGAG GAAACT-CTG GTGGAGGCTC GCAGC-GGTT 
             -GAATAGGGT GAAGCCAGAG GAAACT-CTG GTGGAGGCTC GCAGC-GGTT 
             -GAATAGGGT GAAGCCAGAG GAAACT-CTG GTGGAGGCTC GCAGC-GGTT 
             -GAATAGGGT GAAGCCAGAG GAAACT-CTG GTGGAGGCTC GCAGC-GGTT 
             -GAATAGGGT GAAGCCAGAG GAAACT-CTG GTGGAGGCTC GCAGC-GGTT 
             -GAATAGGGT GAAGCCAGAG GAAACT-CTG GTGGAGGCTC GCAGC-GGTT 
             -GAATAGGGT GAAGCCAGAG GAAACT-CTG GTGGAGGCTC GCAGC-GGTT 
             -GAATAGGGT GAAGCCAGAG GAAACT-CTG GTGGAGGCTC GCAGC-GGTT 
             -GAATAGGGT GAAGCCAGAG GAAACT-CTG GTGGAGGCTC GCAGC-GGTT 
             -GAATAGGGT GAAGCCAGAG GAAACT-CTG GTGGAGGCTC GCAGC-GGTT 
             -GAATAGGGT GAAGCCAGAG GAAACT-CTG GTGGAGGCTC GCAGC-GGTT 
             -GAATAGGGT GAAGCCAGAG GAAACT-CTG GTGGAGGCTC GCAGC-GGTT 
             -GAATAGGGT GAAGCCAGAG GAAACT-CTG G--------- ---------- 
             -GAATAGGGT GAAGCCAGAG GAAACT-CTG GTGGAGGCTC GCAGC-GGTT 
             -GAATAGGGT GAAGCCAGAG GAAACT-CTG GTGGAGGCTC GCAGC-GGTT 
             ---------- ---------- ---------- ---------- ---------- 
             -GAATAGGGT GAAGCCAGAG GAAACT-CTG GTGGAGGCTC GCAGC-GGTT 
             -GAATAGGGT GAAGCCAGAG GAAACT-CTG GTGGAGGCTC GCAGC-GGTT 
             -GAATAGGGT GAAGCCAGAG GAAACT-CTG GTGGAGGCTC GCAGC-GGTT 
             -GAATAGGGT GAAGCCAGAG GAAACT-CTG GTGGAGGCTC GCAGC-GGTT 
             -GAATAGGGT GAAGCCAGAG GAAACT-CTG GTGGAGGCTC GCAGC-GGTT 
             -GAATAGGGT GAAGCCAGAG GAAACT-CTG GTGGAGGCTC GCAGC-GGTT 
             -GAATAGGGT GAAGCCAGAG GAAACT-CTG GTGGAGGCTC GCAGC-GGTT 
             -GAATAGGGT GAAGCCAGAG GAAACT-CTG GTGGAGGCTC GCAGC-GGTT 
             -GAATAGGGT GAAGCCAGAG GAAACT-CTG GTGGAGGCTC GCAGC-GGTT 
             -GAATAGGGT GAAGCCAGAG GAAACT-CTG GTGGAGGCTC GCAGC-GGTT 
             -GAATAGGGT GAAGCCAGAG GAAACT-CTG GTGGAGGCTC GCAGC-GGTT 
             -GAATAGGGT GAAGCCAGAG GAAACT-CTG GTGGAGGCTC GCAGC-GGTT 
             -GAATAGGGT GAAGCCAGAG GAAACT-CTG GTGGAGGCTC GCAGC-GGTT 
             -GAATAGGGT GAAGCCAGAG GAAACT-CTG GTGGAGGCTC GCAGC-GGTT 
             -AAATAGGGT GAAGCCAGAG GAAACT-CTG GTGGAGGCTC GCAGC-GGTT 
             -GAATAGGGT GAAGCCAGAG GAAACT-CTG GTGGAGGCTC GCAGC-GGTT 
             -GAATAGGGT GAAGCCAGAG GAAACT-CTG GTGGAGGCTC GCAGC-GGTT 
             -GAATAGGGT GAAGCCAGAG GAAACT-CTG GTGGAGGCTC GCAGC-GGTT 
             -GAATAGGGT GAAGCCAGAG GAAACT-CTG GTGGAGGCTC GCAGC-GGTT 
             -GAATAGGGT GAAGCCAGAG GAAACT-CTG GTGGAGGCTC GCAGC-GGTT 
             -GAATAGGGT GAAGCCAGAG GAAACT-CTG GTGGAGGCTC GCAGC-GGTT 
             -GAATAGGGT GAAGCCAGAG GAAACT-CTG GTGGAGGCTC GCAGC-GGTT 
             -GAATAGGGT GAAGCCAGAG GAAACT-CTG GTGGAGGCTC GCAGC-GGTT 
             -GAATAGGGT GAAGCCAGAG GAAACT-CTG GTGGAGGCTC GCAGC-GGTT 
             -GAATAGGGT GAAGCCAGAG GAAACT-CTG GTGGAGGCTC GCAGC-GGTT 
             -GAATAGGGT GAAGCCAGAG GAAACT-CTG GTGGAGGCTC GCAGC-GGTT 
             -GAATAGGGT GAAGCCAGAG GAAACT-CTG GTGGAGGCTC GCAGC-GGTT 
             -GAATAGGGT GAAGCCAGAG GAAACT-CTG GTGGAGGCTC GCAGC-GGTT 
             -GAATAGGGT GAAGCCAGAG GAAACT-CTG GTGGAGGCTC GCAGC-GGTT 
             -GAATAGGGT GAAGCCAGAG GAAACT-CTG GTGGAGGCTC GCAGC-GGTT 
             -GAATAGGGT GAAGCCAGAG GAAACT-CTG GTGGAGGCTC GCAGC-GGTT 
             -GAATAGGGT GAAGCCAGAG GAAACT-CTG GTGGAGGCTC GCAGC-GGTT 
             -GAATAGGGT GAAGCCAGAG GAAACT-CTG GTGGAGGCTC GCAGC-GGTT 
             GGAATAGGGT GAAGCCAGAG GAAACTCCTG GTGGAGGCTC GCAGCGGGTT 
             ---------- ---------- ---------- ---------- ---------- 

             CTGACGTGCA AATCGATCGT CAAATTT-GT GCATGGGGGC GAAAGACCAA 
             CTGACGTGCA AATCGATCGT CAAATTT-GT GCATGGGGGC GAAAGACC-- 
             CTGACGTGCA AATCGATCGT CAAATTT-GT GCATGGGGGC GAAAGACCA- 
             CTGACGTGCA AATCGATCGT CAAATTT-GT GCATGGGGGC GAAAGA-CAA 
             CTGACGTGCA AATCGATCGT CAAATTT-GT GCATGGGGGC GAAAGACCAA 
             CTGACGTGCA AATCGATCGT CAAATTTGGT GCATGGGGGC GAAAGACCAA 
             CTGACGTGCA AATCGATCGT CAAATTTGGT GCATGGGGGC GAAAGACCAA 
             CTGACGTGCA AATCGATCGT CAAATTT-GT GCATGGGGGC GAAAGACCAA 
             CTGACGTGCA AATCGATCGT CAAATTT-GT GCATGGGGGC GAAAGACCAA 
             CTGACGTGCA AATCGATCGT CAAA------ ---------- ---------- 
             CTGACGTGCA AATCGATCGT CAAATTT-GT GCATGGGGGC GAAAGACCAA 
             CTGACGTGCA AATCGATCGT CAAATTT-GT GCATGGGGGC GAAAGACCAA 
             CTGACGTGCA AATCGATCGT CAAATTT-GT GCATGGGGGC GAAAGACCAA 
             CTGACGTGCA AATCGATCGT CAAATTT-GT GCATGGGGGC GAAAGACCAA 
             CTGACGTGCA AATCGATCGT CAAATTT-GT GCATGGGGGC GAAAGACCAA 
             CTGACGTGCA AATCGATCGT CAAATTT-GT GCATGGGGGC GAAAGACCAA 
             CTGACGTGCA AATCGATCGT CAAATTT-GT GCATGGGGGC GAAAGACCAA 
             CTGACGTGCA AATCGATCGT CAAATTT-GT GCATGGGGGC GAAAGACCAA 
             ---------- ---------- ---------- ---------- ---------- 
             CTGACGTGCA AATCGATCGT CAAATTT-GT GCATGGGGGC GAAAGACCAA 
             CTGACGTGCA AATCGATCGT CAAATTT-GT GCATGGGGGC GAAAGACCAA 
             ---------- ---------- ---------- ---------- ---------- 
             CTGACGTGCA AATCGATCGT CAAATTT-GT GCATGGGGGC GAAAGACCAA 
             CTGACGTGCA AATCGATCGT CAAATTT-GT GCATGGGGGC GAAAGACCAA 
             CTGACGTGCA AATCGATCGT CAAATTT-GT GCATGGGGGC GAAAGACCAA 
             CTGACGTGCA AATCGATCGT CAAATTT-GT GCATGGGGGC GAAAGACCAA 
             CTGACGTGCA AATCGATCGT CAAATTT-GT GCATGGGGGC GAAAGACCAA 
             CTGACGTGCA AATCGATCGT CAAATTT-GT GCATGGGG-- ---------- 
             CTGACGTGCA AATCGATCGT CAAATTT-GT GCATGGGGGC GAAAGACCA- 
             CTGACGTGCA AATCGATCGT CAAATTT-GT GCATGGGGGC GAAAGACCAA 
             CTGACGTGCA AATCGATCGT CAAATTT-GT GCATGGGGGC GAAAGACCAA 
             CTGACGTGCA AATCGATCGT CAAATTT-GT GCATGGGGGC GAAAGACCAA 
             CTGACGTGCA AATCGATCGT CAAATTT-GT GCATGGGGGC GAAAGACCAA 
             CTGACGTGCA AATCGATCGT CAAATTT-GT GCATGGGGGC GAAAGACCAA 
             CTGACGTGCA AATCGATCGT CAAATTT-GT GCATGGGGGC GAAAGACCAA 
             CTGACGTGCA AATCGATCGT CAAATTT-GT GCATGGGGGC GAAAGACCAA 
             CTGACGTGCA AATCGATCGT CAAATTT-GC GCATGGGGGC GAAAGACCAA 
             CTGACGTGCA AATCGATCGT CAAATTT-GT GCATGGGGGC GAAAGACCAA 
             CTGACGTGCA AATCGATCGT CAAATTT-GT GCATGGGGGC GAAAGACCAA 
             CTGACGTGCA AATCGATCGT CAAATTT-GT GCATGGGGGC GAAAGACCAA 
             CTGACGTGCA AATCGATCGT CAAATTT-GT GCATGGGGGC GAAAGACC-- 
             CTGACGTGCA AATCGATCGT CAAATTT-GT GCATGGGGGC GAAAGACCAA 
             CTGACGTGCA AATCGATCGT CAAATTT-GT GCATGGGGGC GAAAGACCAA 
             CTGACGTGCA AATCGATCGT CAAATTT-GT GCATGGGGGC GAAAGACCAA 
             CTGACGTGCA AATCGATCGT CAAATTT-GT GCATGGGGGC GAAAGACCAA 
             CTGACGTGCA AATCGATCGT CAAATTT-GT GCATGGGGGC GAAAGACCAA 
             CTGACGTGCA AATCGATCGT CAAATTT-GT GCATGGGGGC GAAAGACCAA 
             CTGACGTGCA AATCGATCGT CAAATTT-GT GCATGGGGGC GAAAGACCAA 
             CTGACGTGCA AATCGATCGT CAAATTT-GT GCATGGGGGC GAAAGACC-A 
             CTGACGTGCA AATCGATCGT CAAATTT-GT GCATGGGGGC GAAAGACCAA 
             CTGACGTGCA AATCGATCGT CAAATTT-GT GCATGGGGGC GAAAGACCAA 
             CTGACGTGCA AATCGATCGT CAAATTT-GT GCATGGGGGC GAAAGACCAA 
             CTGACGTGCA AATCGATCGT CAAATTT-GT GCATGGGGGC GAAAGACC-A 
             CTGACGTGCA AATCGATCGT CAAATTT-GT GCATGGGGGC GAAAGACCAA 
             CTGACGTGCA AATCGATCGT CAAATTT-GT GCATGGGGGC GAAAGACCAA 
             CTGACGTGCA AATCGATCGT CAAATTT-GT GCATGGGGGG CGAAAGACCA 
             ---------- ---------- ---------- ---------- ---------- 

             TCGAACCT-- ---------- ---------- ---------- ---------- 
             ---------- ---------- ---------- ---------- ---------- 
             ---------- ---------- ---------- ---------- ---------- 
             TCGAACCT-- ---------- ---------- -----TTATC GTTTATTTGA 
             TCGAACCT-- ---------- ---------- ---------- ---------- 
             TCGAC---GA AACTGCGAAT GGCTCATTAT ATAAGTTATC GTTTATTTGA 
             TCGAC---GA AACTGCGAAT GGCTCATTAT ATAAGTTATC GTTTATTTGA 
             TCGAACCT-- ---------- ---------- ---------- ---TATTTGA 
             TCGAACCT-- ---------- ---------- -----TTATC GTTTATTTGA 
             ---------- ---------- ---------- -----TTATC GTTTATTTGA 
             TCGAACCT-- ---------- ---------- ---------- ---------- 
             TCGAACCT-- ---------- ---TCATTAT ATAAGTTATC GTTTATTTGA 
             TCGAACCT-- ---------- ---------- -----TTATC GTTTATTTGA 
             TCGAACCTGA AACTGCGAAT GGCTCATTAT ATAAGTTATC GTTTATTTGA 
             TCGAACCT-- ---------- ---------- -----TTATC GTTTATTTGA 
             TCGAACCT-- ---------- ---------- ---------- ------TTGA 
             TCGAACCT-- ---------- ---------- ---------- GTTTATTTGA 
             TCGAACCT-- ---------- ---------- -----TTATC GTTTATTTGA 
             ---------- ---------- ---------- ---------- -TTTATTTGA 
             TCGAACCT-- ---------- ---------- ---------- -TTTATTTGA 
             TCGAACCT-- ---------- ---TCATTAT ATAAGTTATC GTTTATTTGA 
             ---------- ---------- ---------- ---------- ---------- 
             TCGA------ ---------- ---------- ---------- ---------- 
             TCGAACCTGA AACTGCGAAT GGCTCATTAT ATAAGTTATC GTTTATTTGA 
             TCGAACCT-- ---------- ------TTAT ATAAGTTATC GTTTATTTGA 
             TCGAACCT-- --CTGCGAAT GGCTCATTAT ATAAGTTATC GTTTATTTGA 
             TCGAACCT-- ---------- ---------- ---------- ---------- 
             ---------- -ACTGCGAAT GGCTCATTAT ATAAGTTATC GTTTATTTGA 
             ---------- ---------- ---------- ---------- ---------- 
             TCGAACCA-- ---------- ---------- ---------- ---------- 
             TCGAACCT-- ---------- ---------- --CAGTTATC GTTTATTTGA 
             TCGAACCT-- ---------- ---------- ---------- --TTATTTGA 
             TCGAACCT-- ---------- ---------- ---------- ---------- 
             TCGAACCT-- ---------- ---------- ---------- ---TATTTGA 
             TCGA------ ---------- ---------T ATAAGTTATC GTTTATTTGA 
             TCGAACCT-- ---------- ---------- ---------- ---------- 
             TCGAACCT-- ---------- ---------- -----TTATC GTTTATTTGA 
             TCGAACCT-- ---------- ---------- ---------- ------TTGA 
             TCGAACCTGA AACTGCGAAT GGCTCATTAT ATAAGTTATC GTTTATTTGA 
             TCGAACCT-- ---------- ---------- ---------- ---------- 
             --------GA AACTGCGAAT GGCTCATTAT ATAAGTTATC GTTTATTTGA 
             TCGAACCT-- ---------- ---------- ---------- ---------- 
             TCGAACCT-- ---------- ---------- ---------- ---------- 
             TCGAACCT-- ---------- ---------- ---------- ---------- 
             TCGAACCT-- ---------- ---------- ---------- --TTATTTGA 
             TCGAACCT-- ---------- ---------- ---------G GTTTATTTGA 
             TCGAACCT-- ---------- ---------- ---------- ---------- 
             TCGAACCTGA AACTGCGAAT GGCTCATTAT ATAAGTTATC GTTTATTTGA 
             TCGAACTTGA AACTGCGAAT GGCTCATTAT ATAAGTTATC GTTTATTTGA 
             TCGAACCT-- --CTGCGAAT GGCTCATTAT ATAAGTTATC GTTTATTTGA 
             TCGAACCTGA AACTGCGAAT GGCTCATTAT ATAAGTTATC GTTTATTTGA 
             TCGAACCTGA AACTGCGAAT GGCTCATTAT ATAAGTTATC GTTTATTTGA 
             TCGAACCT-- ---------- ---------- ---------- ---------- 
             TCGAACCTGA AACTGCGAAT GGCTCATTAT ATAAGTTATC GTTTATTTGA 
             TCGAACCTGA AACTGCGAAT GGCTCATTAT ATAAGTTATC GTTTATTTGA 
             TCGAACTTGA AACTGCGAAT GGCTCATTAT ATAAGTTATC GTTTATTTGA 
             --------GA AACTGCGAAT GGCTCATTAT ATAAGTTATC GTTTATTTGA 

             ---------- ---------- ---------- ---------- ---------- 
             ---------- ---------- ---------- ---------- ---------- 
             ---------- ---------- ---------- ---------- ---------- 
             TATTGCCTAT CCTACATGGA TAACAGTGGT AATTCTAGAG CTAATACATG 
             ---------- ---------- ----AGTGGT AATTCTAGAG CTAATACATG 
             TATTGCCTGT CCTACATGGA TAACAGTGGT AATTCTAGAG CTAATACACG 
             TATTGCCTGT CCTACATGGA TAACAGTGGT AATTCTAGAG CTAATACACG 
             TAGTACCTAT CCTACATGGA TAACAGTGGT AATTCTAGAG CTAATACATG 
             TATTGCCTAT CCTACATGGA TAACAGTGGT AATTCTAGAG CTAATACATG 
             TATTGCCTAT CCTACATGGA TAACAGTGGT AATTCTAGAG CTAATACATG 
             ---------- ---------- ---------- ---------- ---------- 
             TATTGCCTAT CCTACATGGA TAACAGTGGT AATTCTAGAG CTAATACATG 
             TATTGCCTAT CCTACATGGA TAACAGTGGT AATTCTAGAG CTAATACATG 
             TATTGCCTAT CCTACATGGA TAACAGTGGT AATTCTAGAG CTAATACATG 
             TATTGCCTAT CCTACATGGA TAACAGTGGT AATTCTAGAG CTAATACATG 
             TAGTACCTAT CCTACATGGA TAACAGTGGT AATTCTAGAG CTAATACATG 
             TAGTACCTAT CCTACATGGA TAACAGTGGT AATTCTAGAG CTAATACATG 
             TATTGCCTGT CCTACATGGA TAACAGTGGT AATTCTAGAG CTAATACACG 
             TATTGCCTAT CCTACATGGA TAACAGTGGT AATTCTAGAG CTAATACATG 
             TATTGCCTAT CCTACATGGA TAACAGTGGT AATTCTAGAG CTAATACATG 
             TATTGCCTAT CCTACATGGA TAACAGTGGT AATTCTAGAG CTAATACATG 
             ---------- ---------- ---------- ---------- ---------- 
             ---------- ---------- ---------- ---TCTAGAG CTAATACATG 
             TATTGCCTAT CCTACATGGA TAACAGTGGT AATTCTAGAG CTAATACATG 
             TATTGCCTAT CCTACATGGA TAACAGTGGT AATTCTAGAG CTAATACATG 
             TATTGCCTAT CCTACATGGA TAACAGTGGT AATTCTAGAG CTAATACATG 
             ---------- ---------- ---------- ---------- ---------- 
             TATTGCCTAT CCTACATGGA TAACAGTGGT AATTCTAGAG CTAATACATG 
             ---------- ----CATGGA TAACAGTGGT AATTCTAGAG CTAATACATG 
             ---------- ---------- ---------- ---------- ---------- 
             TAGTACCTAT CCTACATGGA TAACAGTGGT AATTCTAGAG CTAATACATG 
             TAGTACCTAT CCTACATGGA TAACAGTGGT AATTCTAGAG CTAATACATG 
             ---------- ---------- ---------- ---------- ---------- 
             TAGTACCTAT CCTACATGGA TAACAGTGGT AATTCTAGAG CTAATACATG 
             TATTGCCTAT CCTACATGGA TAACAGTGGT AATTCTAGAG CTAATACATG 
             ---------- ---------- ---------- ---------- ---------- 
             TATTGCCTAT CCTACATGGA TAACAGTGGT AATTCTAGAG CTAATACATG 
             TAGTACCTAT CCTACATGGA TAACAGTGGT AATTCTAGAG CTAATACATG 
             TATTGCCTAT CCTACATGGA TAACAGTGGT AATTCTAGAG CTAATACATG 
             ---------- ---------- ---------- ---------- ---------- 
             TATTGCCTAT CCTACATGGA TAACAGTGGT AATTCTAGAG CTAATACATG 
             ---------- ---------- ---------- ---------- ---------- 
             ---------- ---------- ----GTGGGT AATTCTAGAG CTAATACATG 
             ---------- ---------- ---------- ---------- ---------- 
             TAGTACCTAT CCTACATGGA TAACAGTGGT AATTCTAGAG CTAATACATG 
             TAGTACCTAT CCTACATGGA TAACAGTGGT AATTCTAGAG CTAATACATG 
             ---------- ---------- ---------- ---------- ---------- 
             TATTGCCTAT CCTACATGGA TAACAGTGGT AATTCTAGAG CTAATACATG 
             TATTGCCTAT CCTACATGGA TAACAGTGGT AATTCTAGAG CTAATACATG 
             TATTGCCTAT CCTACATGGA TAACAGTGGT AATTCTAGAG CTAATACATG 
             TATTGCCTAT CCTACATGGA TAACAGTGGT AATTCTAGAG CTAATACATG 
             TATTGCCTAT CCTACATGGA TAACAGTGGT AATTCTAGAG CTAATACATG 
             ---------- ---------- ---------- ---------- ---------- 
             TATTGCCTAT CCTACATGGA TAACAGTGGT AATTCTAGAG CTAATACATG 
             TATTGCCTAT CCTACATGGA TAACAGTGGT AATTCTAGAG CTAATACATG 
             TATTGCCTAT CCTACATGGA TAACAGTGGT AATTCTAGAG CTAATACATG 
             TATTGCCTAT CCTACATGGA TAACAGTGGT AATTCTAGAG CTAATACATG 

             ---------- --ACTTCGGA AGGGACGTAT TTATTAGAAT CAGAACCAAT 
             ---------- ---------- ---------- ---------- ---------- 
             ---------- ---------- ---------- ---------- ---------- 
             CTGAAAATCC CGACTTCGGA AGGGACGTAT TTATTAGAAT CAGAACCAAT 
             CTGAAAATCC CGACTTCGGA AGGGACGTAT TTATTAGAAT CAGAACCAAT 
             CTGAAAATCC CGACTTCGGA AGGGACGTAT TTATTAGAAT CAGAACCAAT 
             CTGAAAATCC CGACTTCGGA AGGGACGTAT TTATTAGAAT CAGAACCAAT 
             CTGAAAATCC CGACTTCGGA AGGGACGTAT TTATTAGAAT CAGAACCAAT 
             CTGAAAATCC CGACTTCGGA AGGGACGTAT TTATTAGAAT CAGAACCAAT 
             CTGAAAATCC CGACTTCGGA AGGGACGTAT TTATTAGAAT CAGAACCAAT 
             ---------- --ACTTCGGA AGGGACGTAT TTATTAGAAT CAGAACCAAT 
             CTGAAAATCC CGACTTCGGA AGGGACGTAC TTATTAGAAT CAGAACCAAT 
             CTGAAAATCC CGACTTCGGA AGGGACGTAC TTATTAGAAT CAGAACCAAT 
             CTGAAAATCC CGACTTCGGA AGGGACGTAT TTATTAGAAT CAGAACCAAT 
             CTGAAAATCC CGACTTCGGA AGGGACGTAT TTATTAGAAT CAGAACCAAT 
             CTGAAAATCC CGACTTCGGA AGGGACGTAT TTATTAGAAT CAGAACCAAT 
             CTGAAAATCC CGACTTCGGA AGGGACGTAT TTATTAGAAT CAGAACCAAT 
             CTGAAAATCC CGACTTCGGA AGGGACGTAT TTATTAGAAT CAGAACCAAT 
             CTGAAAATCC CGACTTCGGA AGGGACGTAT TTATTAGAAT CAGAACCAAT 
             CTGAAAATCC CGACTTCGGA AGGGACGTAT TTATTAGAAT CAGAACCAAT 
             CTGAAAATCC CGACTTCGGA AGGGACGTAT TTATTAGAAT CAGAACCAAT 
             ---------- ---------- ---------- ---------- ---------- 
             CTGAAAATCC CGACTTCGGA AGGGACGTAT TTATTAGAAT CAGAACCAAT 
             CTGAAAATCC CGACTTCGGA AGGGACGTAT TTATTAGAAT CAGAACCAAT 
             CTGAAAATCC CGACTTCGGA AGGGACGTAT TTATTAGAAT CAGAACCAAT 
             CTGAAAATCC CGACTTCGGA AGGGACGTAT TTATTAGAAT CAGAACCAAT 
             ---------- ---------- ---------- ---------- ---------- 
             CTGAAAATCC CAACTTCGGA AGGGACGTAT TTATTAGAAT CAGAACCAAT 
             CTGAAAATCC CGACTTCGGA AGGGACGTAT TTATTAGAAT CAGAACCAAT 
             ---------- ---------- ---------- ---------- ---------- 
             CTGAAAATCC CGACTTCGGA AGGGACGTAT TTATTAGAAT CAGAACCAAT 
             CTGAAAATCC CGACTTCGGA AGGGACGTAT TTATTAGAAT CAGAACCAAT 
             ---------- ---------- ---------- ---------- ---------- 
             CTGAAAATCC CGACTTCGGA AGGGACGTAT TTATTAGAAT CAGAACCAAT 
             CTGAAAATCC CGACTTCGGA AGGGACGTAT TTATTAGAAT CAGAACCAAT 
             ---------- ---------- ---------- ---------- ---------- 
             CTGAAAATCC CAACTTCGGA AGGGACGTAT TTATTAGAAT CAGAACCAAT 
             CTGAAAATCC CGACTTCGGA AGGGACGTAT TTATTAGAAT CAGAACCAAT 
             CTGAAAATCC CGACTTCGGA AGGGACGTAT TTATTAGAAT CAGAACCAAT 
             ---------- ---------- ---------- ---------- ---------- 
             CTGAAAATCC CAACTTCGGA AGGGACGTAT TTATTAGAAT CAGAACCAAT 
             ---------- ---------- ---------- ---------- ---------- 
             CTGAAAATCC CGACTTCGGA AGGGACGTAT TTATTAGAAT CAGAACCAAT 
             ---------- ---------- ---------- ---------- ---------- 
             CTGAAAATCC CGACTTCGGA AGGGACGTAT TTATTAGAAT CAGAACCAAT 
             CTGAAAATCC CGACTTCGGA AGGGACGTAT TTATTAGAAT CAGAACCAAT 
             ------ATCC CGACTTCGGA AGGGACGTAT TTATTAGAAT CAGAACCAAT 
             CTGAAAATCC CGACTTCGGA AGGGACGTAT TTATTAGAAT CAGAACCAAT 
             CTGAAAATCC CGACTTCGGA AGGGACGTAT TTATTAGAAT CAGAACCAAT 
             CTGAAAATCC CGACTTCGGA AGGGACGTAT TTATTAGAAT CAGAACCAAT 
             CTGAAAATCC CGACTTCGGA AGGGACGTAT TTATTAGAAT CAGAACCAAT 
             CTGAAAATCC CGACTTCGGA AGGGACGTAT TTATTAGAAT CAGAACCAAT 
             ---------- ---------- ---------- ---------- ---------- 
             CTGAAAATCC CGACTTCGGA AGGGACGTAT TTATTAGAAT CAGAACCAAT 
             CTGAAAATCC CGACTTCGGA AGGGACGTAT TTATTAGAAT CAGAACCAAT 
             CTGAAAATCC CGACTTCGGA AGGGACGTAT TTATTAGAAT CAGAACCAAT 
             CTGAAAATCC CGACTTCGGA AGGGACGTAT TTATTAGAAT CAGAACCAAT 

             GCCCTTCGGG GTTCCTTGGT GAATCATGAT AACTCCACAG ATCGCATGGC 
             ---------- ---------- ---------- ---------- ---------- 
             ---------- ---------- ---------- ---------- ---------- 
             GCCCTTCGGG GTTTTCTGGT GACTCATGAT AACTCCACAG ATCGCATGGC 
             GCCCTTCGGG GTTTCCTGGT GACTCATGAT AACTCCACAG ATCGCATGGC 
             GCCCTTCGGG GTTTTCTGGT GACTCATGAT AACTCCACAG ATCGCATGGC 
             GCCCTTCGGG GTTTTCTGGT GACTCATGAT AACTCCACAG ATCGCATGGC 
             GCCCTTCGGG GTTTCCTGGT GACTCATGAT AACTCCACAG ATCGCATGGC 
             GCCCTTCGGG GTTTTCTGGT GACTCATGAT AACTCCACAG ATCGCATGGC 
             GCCCTTCGGG GTTTTCTGGT GACTCATGAT AACTCCACAG ATCGCATGGC 
             GCCCTTCGGG GTTTTCTGGT GACTCATGAT AACTCCACAG ATCGCATGGC 
             GCCCTTCGGG GTTTTCTGGT GACTCATGAT AATTCCACAG ATCGCATGGC 
             GCCCTTCGGG GTTTTCTGGT GACTCATGAT AATTCCACAG ATCGCATGGC 
             GCCCTTCGGG GTTTTCTGGT GACTCATGAT AACTCCACAG ATCGCATGGC 
             GCCCTTCGGG GTTTTCTGGT GACTCATGAT AACTCCACAG ATCGCATGGC 
             GCCCTTCGGG GTTTCCTGGT GACTCATGAT AACTCCACAG ATCGCATGGC 
             GCCCTTCGGG GTTTCCTGGT GACTCATGAT AACTCCACAG ATCGCATGGC 
             GCCCTTCTGG GTTTTCTGGT GACTCATGAT AACTCCACAG ATCGCATGGC 
             GCCCTTCGGG GTTTCCTGGT GACTCATGAT AACTCCACAG ATCGCATGGC 
             GCCCTTCGGG GTTTCCTGGT GACTCATGAT AACTCCACAG ATCGCATGGC 
             GCCCTTCGGG GTTTTCTGGT GACTCATGAT AACTCCACAG ATCGCATGGC 
             ---------- ---------- ---------- ---------- ---------- 
             GCCCTTCGGG GTTTTCTGGT GACTCATGAT AACTCCACAG ATCGCATGGC 
             GCCCTTCGGG GTTTTCTGGT GACTCATGAT AACTCCACAG ATCGCATGGC 
             GCCCTTCGGG GTTTTCTGGT GACTCATGAT AACTCCACAG ATCGCATGGC 
             GCCCTTCGGG GTTCTTTGGT GAATCATGAT AACTCCACAG ATCGCATGGC 
             ---------- ---------- ---------- ---------- ---------- 
             GCCCTTCGGG GTTCCTTGGT GAATCATGAT AACTCCACAG ATCGCATGGC 
             GCCCTTCGGG GTTCTTTGGT GAATCATGAT AACTCCACAG ATCGCATGGC 
             ---------- ---------- ---------- ---------- ---------- 
             GCCCTTCGGG GTTCCTTGGT GAATCATGAT AACTCCACAG ATCGCATGGC 
             GCCCTTCGGG GTTCCTTGGT GAATCATGAT AACTCCACAG ATCGCATGGC 
             ---------- ---------- ---------- ---------- ---------- 
             GCCCTTCGGG GTTCCTTGGT GAATCATGAT AACTCCACAG ATCGCATGGC 
             GCCCTTCGGG GTTCCTTGGT GAATCATGAT AACTCCACAG ATCGCATGGC 
             ---------- ---------- ---------- ---------- ---------- 
             GCCCTTCGGG GTTCCTTGGT GAATCATGAT AACTCCACAG ATCGCATGGC 
             GCCCTTCGGG GTTCTCTGGT GACTCATGAT AACTCCACAG ATCGCATGGC 
             GCCCTTCGGG GTTTCTTGGT GAATCATGAT AACTCCACAG ATCGCATGGC 
             ---------- ---------- ---------- ---------- ---------- 
             GCCCTTCGGG GTTCTTTGGT GAATCATGAT AACTCCACAG ATCGCATGGC 
             ---------- ---------- ---------- ---------- ---------- 
             GCCCTTCGGG GTTCCTTGGT GAATCATGAT AACTCCACAG ATCGCATGGC 
             ---------- ---------- ---------- ---------- ---------- 
             GCCCTTCGGG GTTCCTTGGT GAATCATGAT AACTCCACAG ATCGCATGGC 
             GCCCTTCGGG GTTCCTTGGT GAATCATGAT AACTCCACAG ATCGCATGGC 
             GCCCTTCGGG GTTCCTTGGT GAATCATGAT AACTCCACAG ATCGCATGGC 
             GCCCTTCGGG GTTTTCTGGT GACTCATGAT AACTCCACAG ATCGCATGGC 
             GCCCTTCGGG GTTCTTTGGT GAATCATGAT AACTCCACAG ATCGCATGGC 
             GCCCTTCGGG GTTCTTTGGT GAATCATGAT AACTCCACAG ATCGCATGGC 
             GCCCTTCGGG GTTTTCTGGT GACTCATGAT AACTCCACAG ATCGCATGGC 
             GCCCTTCGGG GTTTTCTGGT GACTCATGAT AACTCCACAG ATCGCATGGC 
             ---------- ---------- ---------- ---------- ---------- 
             GCCCTTCGGG GTTTCCTGGT GACTCATGAT AACTCCACAG ATCGCATGGC 
             GCCCTTCGGG GTTTCCTGGT GACTCATGAT AACTCCACAG ATCGCATGGC 
             GCCCTTCGGG GTTTCCTGGT GACTCATGAT AACTCCACAG ATCGCATGGC 
             GCCCTTCGGG GTTTCCTGGT GACTCATGAT AACTCCACAG ATCGCATGGC 

             CTTGCGCCGG CGATGGCTCA TTCAAATTTC TTCCCTATCA ACTTTCGACG 
             ---------- ---------- ---------- ---------- ---------- 
             ---------- ---------- ---------- ---------- ---------- 
             CTTGCGCCGG CGATGGCTCA TTCAAATTTC TTCCCTATCA ACTTTCGACG 
             CTTGCGCCGG CGATGGCTCA TTCAAATTTC TTCCCTATCA ACTTTCGACG 
             CTTGCGCCGG CGATGGCTCA TTCAAATTTC TTCCCTATCA ACTTTCGACG 
             CTTGCGCCGG CGATGGCTCA TTCAAATTTC TTCCCTATCA ACTTTCGACG 
             CTTGCGCCGG CGATGGCTCA TTCAAATTTC TTCCCTATCA ACTTTCGACG 
             CTTGCGCCGG CGATGGCTCA TTCAAATTTC TTCCCTATCA ACTTTCGACG 
             CTTGCGCCGG CGATGGCTCA TTCAAATTTC TTCCCTATCA ACTTTCGACG 
             CTTGTGCCGG CGATGGCTCA TTCAAATTTC TTCCCTATCA ACTTTCGACG 
             CTTGCGCCGG CGATGGCTCA TTCAAATTTC TTCCCTATCA ACTTTCGACG 
             CTTGCGCCGG CGATGGCTCA TTCAAATTTC TTCCCTATCA ACTTTCGACG 
             CTTGCGCCGG CGATGGCTCA TTCAAATTTC TTCCCTATCA ACTTTCGACG 
             CTTGCGCCGG CGATGGCTCA TTCAAATTTC TTCCCTATCA ACTTTCGACG 
             CTTGCGCCGG CGATGGCTCA TTCAAATTTC TTCCCTATCA ACTTTCGACG 
             CTTGCGCCGG CGATGGCTCA TTCAAATTTC TTCCCTATCA ACTTTCGACG 
             CTTGCGCCGG CGATGGCTCA TTCAAATTTC TTCCCTATCA ACTTTCGACG 
             CTTGCGCCGG CGATGGCTCA TTCAAATTTC TTCCCTATCA ACTTTCGACG 
             CTTGCGCCGG CGATGGCTCA TTCAAATTTC TTCCCTATCA ACTTTCGACG 
             CTTGCGCCGG CGATGGCTCA TTCAAATTTC TTCCCTATCA ACTTTCGACG 
             ---------- ---------- ---------- ---------- ---------- 
             CTTGCGCCGG CGATGGCTCA TTCAAATTTC TTCCCTATCA ACTTTCGACG 
             CTTGCGCCGG CGATGGCTCA TTCAAATTTC TTCCCTATCA ACTTTCGACG 
             CTTGCGCCGG CGATGGCTCA TTCAAATTTC TTCCCTATCA ACTTTCGACG 
             CTTGCGCCGG CGATGGCTCA TTCAAATTTC TTCCCTATCA ACTTTCGACG 
             ---------- ---------- ---------- ---------- ---------- 
             CTTGCGCCGG CGATGGCTCA TTCAAATTTC TTCCCTATCA ACTTTCGACG 
             CTTGCGCCGG CGATGGCTCA TTCAAATTTC TTCCCTATCA ACTTTCGACG 
             ---------- ---------- ---------- ---------- ---------- 
             CTTGCGCCGG CGATGGCTCA TTCAAATTTC TTCCCTATCA ACTTTCGACG 
             CTTGCGCCGG CGATGGCTCA TTCAAATTTC TTCCCTATCA ACTTTCGACG 
             ---------- ---------- ---------- ---------- ---------- 
             CTTGCGCCGG CGATGGCTCA TTCAAATTTC TTCCCTATCA ACTTTCGACG 
             CTTGCGCCGG CGATGGCTCA TTCAAATTTC TTCCCTATCA ACTTTCGACG 
             ---------- ---------- ---------- ---------- ---------- 
             CTTGCGCCGG CGATGGCTCA TTCAAATTTC TTCCCTATCA ACTTTCGACG 
             CTTGCGCCGG CGATGGCTCA TTCAAATTTC TTCCCTATCA ACTTTCGACG 
             CTTGCGCCGG CGATGGCTCA TTCAAATTTC TTCCCTATCA ACTTTCGACG 
             ---------- ---------- ---------- ---------- ---------- 
             CTTGCGCCGG CGATGGCTCA TTCAAATTTC TTCCCTATCA ACTTTCGACG 
             ---------- ---------- ---------- ---------- ---------- 
             CTTGCGCCGG CGATGGCTCA TTCAAATTTC TTCCCTATCA ACTTTCGACG 
             ---------- ---------- ---------- ---------- ---------- 
             CTTGCGCCGG CGATGGCTCA TTCAAATTTC TTCCCTATCA ACTTTCGACG 
             CTTGCGCCGG CGATGGCTCA TTCAAATTTC TTCCCTATCA ACTTTCGACG 
             CTTGCGCCGG CGATGGCTCA TTCAAATTTC TTCCCTATCA ACTTTCGACG 
             CTTGCGCCGG CGATGGCTCA TTCAAATTTC TTCCCTATCA ACTTTCGACG 
             CTTGCGCCGG CGATGGCTCA TTCAAATTTC TTCCCTATCA ACTTTCGACG 
             CTTGCGCCGG CGATGGCTCA TTCAAATTTC TTCCCTATCA ACTTTCGACG 
             CTTGCGCCGG CGATGGCTCA TTCAAATTTC TTCCCTATCA ACTTTCGACG 
             CTTGCGCCGG CGATGGCTCA TTCAAATTTC TTCCCTATCA ACTTTCGACG 
             ---------- ---------- ---------- ---------- ---------- 
             CTTGCGCCGG CGATGGCTCA TTCAAATTTC TTCCCTATCA ACTTTCGACG 
             CTTGCGCCGG CGATGGCTCA TTCAAATTTC TTCCCTATCA ACTTTCGACG 
             CTTGCGCCGG CGATGGCTCA TTCAAATTTC TTCCCTATCA ACTTTCGACG 
             CTTGCGCCGG CGATGGCTCA TTCAAATTTC TTCCCTATCA ACTTTCGACG 

             GTACGGTCTT GGCCTACCGT GGTTGTAACG GGTGACGGAG GGTTAGGGCT 
             ---------- ---------- ---------- ---------- ---------- 
             ---------- ---------- ---------- ---------- ---------- 
             GTACGGTCTT GGCCTACCGT GGTTGTAACG GGTGACGGAG GGTTAGGGCT 
             GTACGGTCTT GGCCTACCGT GGTTGTAACG GGTGACGGAG GGTTAGGGCT 
             GTACGGTCTT GGCCTACCGT GGTTGTAACG GGTGACGGAG GGTTAGGGCT 
             GTACGGTCTT GGCCTACCGT GGTTGTAACG GGTGACGGAG GGTTAGGGCT 
             GTACGGTCTT GGCCTACCGT GGTTGTAACG GGTGACGGAG GGTTAGGGCT 
             GTACGGTCTT GGCCTACCGT GGTTGTAACG GGTGACGGAG GGTTAGGGCT 
             GTACGGTCTT GGCCTACCGT GGTTGTAACG GGTGACGGAG GGTTAGGGCT 
             GTACGGTATT GGCCTACCGT GGTTGTAACG GGTGACGGAG GGTTAGGGCT 
             GTACGGTCTT GGCCTACCGT GGTTGTAACG GGTGACGGAG GGTTAGGGCT 
             GTACGGTCTT GGCCTACCGT GGTTGTAACG GGTGACGGAG GGTTAGGGCT 
             GTACGGTCTT GGCCTACCGT GGTTGTAACG GGTGACGGAG GGTTAGGGCT 
             GTACGGTCTT GGCCTACCGT GGTTGTAACG GGTGACGGAG GGTTAGGGCT 
             GTACGGTCTT GGCCTACCGT GGTTGTAACG GGTGACGGAG GGTTAGGGCT 
             GTACGGTCTT GGCCTACCGT GGTTGTAACG GGTGACGGAG GGTTAGGGCT 
             GTACGGTCTT GGCCTACCGT GGTTGTAACG GGTGACGGAG GGTTAGGGCT 
             GTACGGTCTT GGCCTACCGT GGTTGTAACG GGTGACGGAG GGTTAGGGCT 
             GTACGGTCTT GGCCTACCGT GGTTGTAACG GGTGACGGAG GGTTAGGGCT 
             GTACGGTCTT GGCCTACCGT GGTTGTAACG GGTGACGGAG GGTTAGGGCT 
             ---------- ---------- ---------- ---------- ---------- 
             GTACGGTCTT GGCCTACCGT GGTTGTAACG GGTGACGGAG GGTTAGGGCT 
             GTACGGTCTT GGCCTACCGT GGTTGTAACG GGTGACGGAG GGTTAGGGCT 
             GTACGGTCTT GGCCTACCGT GGTTGTAACG GGTGACGGAG GGTTAGGGCT 
             GTACGGTCTT GGCCTACCGT GGTTGCAACG GGTGACGGAG GGTTAGGGCT 
             ---------- ---------- ---------- ---------- ---------- 
             GTACGGTCTT GGCCTACCGT GGTTGCAACG GGTGACGGAG GGTTAGGGCT 
             GTACGGTCTT GGCCTACCGT GGTTGCAACG GGTGACGGAG GGTTAGGGCT 
             ---------- ---------- ---------- ---------- ---------- 
             GTACGGTCTT GGCCTACCGT GGTTGCAACG GGTGACGGAG GGTTAGGGCT 
             GTACGGTCTT GGCCTACCGT GGTTGCAACG GGTGACGGAG GGTTAGGGCT 
             ---------- ---------- ---------- ---------- ---------- 
             GTACGGTCTT GGCCTACCGT GGTTGCAACG GGTGACGGAG GGTTAGGGCT 
             GTACGGTCTT GGCCTACCGT GGTTGTAACG GGTGACGGAG GGTTAGGGCT 
             ---------- ---------- ---------- ---------- ---------- 
             GTACGGTCTT GGCCTACCGT GGTTGCAACG GGTGACGGAG GGTTAGGGCT 
             GTACGGTCTT GGCCTACCGT GGTTGTAACG GGTGACGGAG GGTTAGGGCT 
             GTACGGTCTT GGCCTACCGT GGTTGTAACG GGTGACGGAG GGTTAGGGCT 
             ---------- ---------- ---------- ---------- ---------- 
             GTACGGTCTT GGCCTACCGT GGTTGCAACG GGTGACGGAG GGTTAGGGCT 
             ---------- ---------- ---------- ---------- ---------- 
             GTACGGTCTT GGCCTACCGT GGTTGCAACG GGTGACGGAG GGTTAGGGCT 
             ---------- ---------- ---------- ---------- ---------- 
             GTACGGTCTT GGCCTACCGT GGTTGTAACG GGTGACGGAG GGTTAGGGCT 
             GTACGGTCTT GGCCTACCGT GGTTGTAACG GGTGACGGAG GGTTAGGGCT 
             GTACGGTCTT GGCCTACCGT GGTTGTAACG GGTGACGGAG GGTTAGGGCT 
             GTACGGTCTT GGCCTACCGT GGTTGTAACG GGTGACGGAG GGTTAGGGCT 
             GTACGGTCTT GGCCTACCGT GGTTGCAACG GGTGACGGAG GGTTAGGGCT 
             GTACGGTCTT GGCCTACCGT GGTTGCAACG GGTGACGGAG GGTTAGGGCT 
             GTACGGTCTT GGCCTACCGT GGTTGTAACG GGTGACGGAG GGTTAGGGCT 
             GTACGGTCTT GGCCTACCGT GGTTGTAACG GGTGACGGAG GGTTAGGGCT 
             ---------- ---------- ---------- ---------- ---------- 
             GTACGGTCTT GGCCTACCGT GGTTGTAACG GGTGACGGAG GGTTAGGGCT 
             GTACGGTCTT GGCCTACCGT GGTTGTAACG GGTGACGGAG GGTTAGGGCT 
             GTACGGTCTT GGCCTACCGT GGTTGTAACG GGTGACGGAG GGTTAGGGCT 
             GTACGGTCTT GGCCTACCGT GGTTGTAACG GGTGACGGAG GGTTAGGGCT 

             CGACCCCGGA GAGGGAGCCG GAGGGACGGC TACCACATCC AAGGAAGGCA 
             ---------- ---------- ---------- ---------- ---------- 
             ---------- ---------- ---------- ---------- ---------- 
             CGACCCCGGA GAAGGAGCCT GAGAAACGGC TACTACATCC AAGGAAGGCA 
             CGACCCCGGA GAGAGAGCCT GAGAAACGGC TATCACATCC AAGGAAGGCA 
             CGACCCCGGA GAAGGAGCCT GAGAAACGGC TACTACATCC AAGGAAGGCA 
             CGACCCCGGA GAAGGAGCCT GAGAAACGGC TACTACATCC AAGGAAGGCA 
             CGACCCCGGA GAGAGAGCCT GAGAAACGGC TATCACATCC AAGGAAGGCA 
             CGACCCCGGA GAAGGAGCCT GAGAAACGGC TACTACATCC AAGGAAGGCA 
             CGACCCCGGA GAAGGAGCCT GAGAAACGGC TACTACATCC AAGGAAGGCA 
             CGACCCCGGA GAGGGAGCCT GAGAAACGGC TACCACATCC AAGGAAGGCA 
             CGACCCCGGA GAAGGAGCCT GAGAAACGGC TACTACATCC AAGGAAGGCA 
             CGACCCCGGA GAAGGAGCCT GAGAAACGGC TACTACATCC AAGGAAGGCA 
             CGACCCCGGA GAAGGAGCCT GAGAAACGGC TACTACATCC AAGGAAGGCA 
             CGACCCCGGA GAAGGAGCCT GAGAAACGGC TACTACATCC AAGGAAGGCA 
             CGACCCCGGA GAGAGAGCCT GAGAAACGGC TATCACATCC AAGGAAGGCA 
             CGACCCCGGA GAGAGAGCCT GAGAAACGGC TATCACATCC AAGGAAGGCA 
             CGACCCCGGA GAAGGAGCCT GAGAAACGGC TACTACATCC AAGGAAGGCA 
             CGACCCCGGA GAGAGAGCCT GAGAAACGGC TATCACATCC AAGGAAGGCA 
             CGACCCCGGA GAGAGAGCCT GAGAAACGGC TATCACATCC AAGGAAGGCA 
             CGACCCCGGA GAAGGAGCCT GAGAAACGGC TACTACATCC AAGGAAGGCA 
             ---------- ---------- ---------- ---------- ---------- 
             CGACCCCGGA GAAGGAGCCT GAGAAACGGC TACTACATCC AAGGAAGGCA 
             CGACCCCGGA GAAGGAGCCT GAGAAACGGC TACTACATCC AAGGAAGGCA 
             CGACCCCGGA GAAGGAGCCT GAGAAACGGC TACTACATCC AAGGAAGGCA 
             CGACCCCGGA GAAGGAGCCT GAGAAACGGC TACTACATCC AAGGAAGGCA 
             ---------- ---------- ---------- ---------- ---------- 
             CGACCCCGGA GAAGGAGCCT GAGAAACGGC TACTACATCC AAGGAAGGCA 
             CGACCCCGGA GAAGGAGCCT GAGAAACGGC TACTACATCC AAGGAAGGCA 
             ---------- ---------- ---------- ---------- ---------- 
             CGACCCCGGA GAAGGAGCCT GAGAAACGGC TACTACATCC AAGGAAGGCA 
             CGACCCCGGA GAAGGAGCCT GAGAAACGGC TACTACATCC AAGGAAGGCA 
             ---------- ---------- ---------- ---------- ---------- 
             CGACCCCGGA GAAGGAGCCT GAGAAACGGC TACTACATCC AAGGAAGGCA 
             CGACCCCGGA GAAGGAGCCG GAGGAACGGC TACTACATCC AAGGAAGGCA 
             ---------- ---------- ---------- ---------- ---------- 
             CGACCCCGGA GAAGGAGCCT GAGAAACGGC TACTACATCC AAGGAAGGCA 
             CGACCCCGGA GAGAGAGCCG GAGGAACGGC TATCACATCC AAGGAAGGCA 
             CGACCCCGGA GAAGGAGCCG GAGGAACGGC TACTACATCC AAGGAAGGCA 
             ---------- ---------- ---------- ---------- ---------- 
             CGACCCCGGA GAAGGAGCCT GAGAAACGGC TACTACATCC AAGGAAGGCA 
             ---------- ---------- ---------- ---------- ---------- 
             CGACCCCGGA GAGGGCGCCG GAGGGACGGC GACCACATCC AAGGAAGGCA 
             ---------- ---------- ---------- ---------- ---------- 
             CGACCCCGGA GAGGGAGCCG GAGGGACGGC TACCACATCC AAGGAAGGCA 
             CGACCCCGGA GAGGGAGCCG GAGGGACGGC TACCACATCC AAGGAAGGCA 
             CGACCCCGGA GAGGGAGCCG GAGGGACGGC TACCACATCC AAGGAAGGCA 
             CGACCCCGGA GAAGGAGCCT GAGAAACGGC TACTACATCC AAGGAAGGCA 
             CGACCCCGGA GAAGGAGCCT GAGAAACGGC TACTACATCC AAGGAAGGCA 
             CGACCCCGGA GAAGGAGCCT GAGAAACGGC TACTACATCC AAGGAAGGCA 
             CGACCCCGGA GAAGGAGCCT GAGAAACGGC TACTACATCC AAGGAAGGCA 
             CGACCCCGGA GAAGGAGCCT GAGAAACGGC TACTACATCC AAGGAAGGCA 
             ---------- ---------- ---------- ---------- ---------- 
             CGACCCCGGA GAGAGAGCCT GAGAAACGGC TATCACATCC AAGGAAGGCA 
             CGACCCCGGA GAGAGAGCCT GAGAAACGGC TATCACATCC AAGGAAGGCA 
             CGACCCCGGA GAGAGAGCCT GAGAAACGGC TATCACATCC AAGGAAGGCA 
             CGACCCCGGA GAGAGAGCCT GAGAAACGGC TATCACATCC AAGGAAGGCA 

             GCAGGCGCGC AAATTATCCA ATCCCGACAC GGGGAGATAG TGACAATAAA 
             ---------- ---------- ---------- ---------- ---------- 
             ---------- ---------- ---------- ---------- ---------- 
             GCAGGCGCGC AAATTATCCA ATCCCGACTC GGGGAGATAG TGACAATAAA 
             GCAGGCGCGC AAATTATCCA ATCCCGACTC GGGGAGATAG TGACAATAAA 
             GCAGGCGCGC AAATTATCCA ATCCCGACAC GGGGAGATAG TGACAATAAA 
             GCAGGCGCGC AAATTATCCA ATCCCGACAC GGGGAGATAG TGACAATAAA 
             GCAGGCGCGC AAATTATCCA ATCCCGACTC GGGGAGATAG TGACAATAAA 
             GCAGGCGCGC AAATTATCCA ATCCCGACTC GGGGAGATAG TGACAATAAA 
             GCAGGCGCGC AAATTATCCA ATCCCGACTC GGGGAGATAG TGACAATAAA 
             GCAGGCGCGC AAATTATCCA ATCCCGACTC GGGGAGATAG TGACAATAAA 
             GCAGGCGCGC AAATTATCCA ATCCCGACTC GGGGAGATAG TGACAATAAA 
             GCAGGCGCGC AAATTATCCA ATCCCGACTC GGGGAGATAG TGACAATAAA 
             GCAGGCGCGC AAATTATCCA ATCCCGACTC GGGGAGATAG TGACAATAAA 
             GCAGGCGCGC AAATTATCCA ATCCCGACTC GGGGAGATAG TGACAATAAA 
             GCAGGCGCGC AAATTATCCA ATCCCGACTC GGGGAGATAG TGACAATAAA 
             GCAGGCGCGC AAATTATCCA ATCCCGACTC GGGGAGATAG TGACAATAAA 
             GCAGGCGCGC AAATTATCCA ATCCCGACAC GGGGAGATAG TGACAATAAA 
             GCAGGCGCGC AAATTATCCA ATCCCGACTC GGGGAGATAG TGACAATAAA 
             GCAGGCGCGC AAATTATCCA ATCCCGACTC GGGGAGATAG TGACAATAAA 
             GCAGGCGCGC AAATTATCCA ATCCCGACTC GGGGAGATAG TGACAATAAA 
             ---------- ---------- ---------- ---------- ---------- 
             GCAGGCGCGC AAATTATCCA ATCCCGACTC GGGGAGATAG TGACAATAAA 
             GCAGGCGCGC AAATTATCCA ATCCCGACTC GGGGAGATAG TGACAATAAA 
             GCAGGCGCGC AAATTATCCA ATCCCGACTC GGGGAGATAG TGACAATAAA 
             GCAGGCGCGC AAATTATCCA ATCCCGACTC GGGGAGATAG TGACAATAAA 
             ---------- ---------- ---------- ---------- ---------- 
             GCAGGCGCGC AAATTATCCA ATCCCGACTC GGGGAGATAG TGACAATAAA 
             GCAGGCGCGC AAATTATCCA ATCCCGACTC GGGGAGATAG TGACAATAAA 
             ---------- ---------- ---------- ---------- ---------- 
             GCAGGCGCGC AAATTATCCA ATCCCGACTC GGGGAGATAG TGACAATAAA 
             GCAGGCGCGC AAATTATCCA ATCCCGACTC GGGGAGATAG TGACAATAAA 
             ---------- ---------- ---------- ---------- ---------- 
             GCAGGCGCGC AAATTATCCA ATCCCGACTC GGGGAGATAG TGACAATAAA 
             GCAGGCGCGC AAATTATCCA ATCCCGACAC GGGGAGATAG TGACAATAAA 
             ---------- ---------- ---------- ---------- ---------- 
             GCAGGCGCGC AAATTATCCA ATCCCGACTC GGGGAGATAG TGACAATAAA 
             GCAGGCGCGC AAATTATCCA ATCCCGACTC GGGGAGATAG TGACAATAAA 
             GCAGGCGCGC AAATTATCCA ATCCCGACAC GGGGAGATAG TGACAATAAA 
             ---------- ---------- ---------- ---------- ---------- 
             GCAGGCGCGC AAATTATCCA ATCCCGACTC GGGGAGATAG TGACAATAAA 
             ---------- ---------- ---------- ---------- ---------- 
             GCAGGCGCGC AAATTATCCA ATCCCAACTC GGGGAGATAG TGACAATAAA 
             ---------- ---------- ---------- ---------- ---------- 
             GCAGGCGCGC AAATTATCCA ATCCCGACAC GGGGAGATAG TGACAATAAA 
             GCAGGCGCGC AAATTATCCA ATCCCGACAC GGGGAGATAG TGACAATAAA 
             GCAGGCGCGC AAATTATCCA ATCCCGACAC GGGGAGATAG TGACAATAAA 
             GCAGGCGCGC AAATTATCCA ATCCCGACTC GGGGAGATAG TGACAATAAA 
             GCAGGCGCGC AAATTATCCA ATCCCGACTC GGGGAGATAG TGACAATAAA 
             GCAGGCGCGC AAATTATCCA ATCCCGACTC GGGGAGATAG TGACAATAAA 
             GCAGGCGCGC AAATTATCCA ATCCCGACTC GGGGAGATAG TGACAATAAA 
             GCAGGCGCGC AAATTATCCA ATCCCGACTC GGGGAGATAG TGACAATAAA 
             ---------- ---------- ---------- ---------- ---------- 
             GCAGGCGCGC AAATTATCCA ATCCCGACTC GGGGAGATAG TGACAATAAA 
             GCAGGCGCGC AAATTATCCA ATCCCGACTC GGGGAGATAG TGACAATAAA 
             GCAGGCGCGC AAATTATCCA ATCCCGACTC GGGGAGATAG TGACAATAAA 
             GCAGGCGCGC AAATTATCCA ATCCCGACTC GGGGAGATAG TGACAATAAA 

             TACCGATACA GGGCTCTTTT GGGCCCTGTA ATTGGAATGA GTACAATTTA 
             ---------- ---------- ---------- ---------- ---------- 
             ---------- ---------- ---------- ---------- ---------- 
             TACCGATACA GGGCTCTTTT GGGCCCTGTA ATTGGAATGA GTACAATTTA 
             TACCGATACA GGGCTCTTTT GGGCCCTGTA ATTGGAATGA GTACAATTTA 
             TACCGATACA GGGCTCTTTT GGGCCCTGTA ATTGGAATGA GTACAATTTA 
             TACCGATACA GGGCTCTTTT GGGCCCTGTA ATTGGAATGA GTACAATTTA 
             TACCGATACA GGGCTCTTTT GGGCCCTGTA ATTGGAATGA GTACAATTTA 
             TACCGATACA GGGCTCTTTT GGGCCCTGTA ATTGGAATGA GTACAATTTA 
             TACCGATACA GGGCTCTTTT GGGCCCTGTA ATTGGAATGA GTACAATTTA 
             TACCGATACA GGGCTCTTTT GGGCCCTGTA ATTGGAATGA GTACAATTCA 
             TACCGATACA GGGCTCTTTT GGGCCCTGTA ATTGGAATGA GTACAATTTA 
             TACCGATACA GGGCTCTTTT GGGCCCTGTA ATTGGAATGA GTACAATTTA 
             TACCGATACA GGGCTCTTTT GGGCCCTGTA ATTGGAATGA GTACAATTTA 
             TACCGATACA GGGCTCTTTT GGGCCCTGTA ATTGGAATGA GTACAATTTA 
             TACCGATACA GGGCTCTTTT GGGCCCTGTA ATTGGAATGA GTACAATTTA 
             TACCGATACA GGGCTCTTTT GGGCCCTGTA ATTGGAATGA GTACAATTTA 
             TACCGATACA GGGCTCTTTT GGGCCCTGTA ATTGGAATGA GTACAATTTA 
             TACCGATACA GGGCTCTTTT GGGCCCTGTA ATTGGAATGA GTACAATTTA 
             TACCGATACA GGGCTCTTTT GGGCCCTGTA ATTGGAATGA GTACAATTTA 
             TACCGATACA GGGCTCTTTT GGGCCCTGTA ATTGGAATGA GTACAATTTA 
             ---------- ---------- ---------- ---------- ---------- 
             TACCGATACA GGGCTCTTTT GGGCCCTGTA ATTGGAATGA GTACAATTTA 
             TACCGATACA GGGCTCTTTT GGGCCCTGTA ATTGGAATGA GTACAATTTA 
             TACCGATACA GGGCTCTTTT GGGCCCTGTA ATTGGAATGA GTACAATTTA 
             TACCGATACA GGGCTCTTTT GGGCCCTGTA ATTGGAATGA GTACAATTTA 
             ---------- ---------- ---------- ---------- ---------- 
             TACCGATACA GGGCTCTTTT GGGCCCTGTA ATTGGAATGA GTACAATTCA 
             TACCGATACA GGGCTCTTTT GGGCCCTGTA ATTGGAATGA GTACAATTTA 
             ---------- ---------- ---------- ---------- ---------- 
             TACCGATACA GGGCTCTTTT GGGCCCTGTA ATTGGAATGA GTACAATTCA 
             TACCGATACA GGGCTCTTTT GGGCCCTGTA ATTGGAATGA GTACAATTCA 
             ---------- ---------- ---------- ---------- ---------- 
             TACCGATACA GGGCTCTTTT GGGCCCTGTA ATTGGAATGA GTACAATTCA 
             TACCGATACA GGGTTCTTTT GGACCCTGTA ATTGGAATGA GTACAATTTA 
             ---------- ---------- ---------- ---------- ---------- 
             TACCGATACA GGGCTCTTTT GGGCCCTGTA ATTGGAATGA GTACAATTCA 
             TACCGATACA GGGCTCTTTT GGGCCCTGTA ATTGGAATGA GTACAATTCA 
             TACCGATACA GGGCTCTTTT GGGCCCTGTA ATTGGAATGA GTACAATTTA 
             ---------- ---------- ---------- ---------- ---------- 
             TACCGATACA GGGCTCTTTT GGGCCCTGTA ATTGGAATGA GTACAATTTA 
             ---------- ---------- ---------- ---------- ---------- 
             TACCGATACA GGGCTCTTTT GGGCCCTGTA ATTGGAATGA GTACAATTTA 
             ---------- ---------- ---------- ---------- ---------- 
             TACCGATACA GGGCTCTTTT GGGCCCTGTA ATTGGAATGA GTACAATTTA 
             TACCGATACA GGGCTCTTTT GGGCCCTGTA ATTGGAATGA GTACAATTTA 
             TACCGATACA GGGCTCTTTT GGGCCCTGTA ATTGGAATGA GTACAATTTA 
             TACCGATACA GGGCTCTTTT GGGCCCTGTA ATTGGAATGA GTACAATTTA 
             TACCGATACA GGGCTCTTTT GGGCCCTGTA ATTGGAATGA GTACAATTCA 
             TACCGATACA GGGCTCTTTT GGGCCCTGTA ATTGGAATGA GTACAATTCA 
             TACCGATACA GGGCTCTTTT GGGCCCTGTA ATTGGAATGA GTACAATTTA 
             TACCGATACA GGGCTCTTTT GGGCCCTGTA ATTGGAATGA GTACAATTTA 
             ---------- ---------- ---------- ---------- ---------- 
             TACCGATACA GGGCTCTTTT GGGCCCTGTA ATTGGAATGA GTACAATTTA 
             TACCGATACA GGGCTCTTTT GGGCCCTGTA ATTGGAATGA GTACAATTTA 
             TACCGATACA GGGCTCTTTT GGGCCCTGTA ATTGGAATGA GTACAATTTA 
             TACCGATACA GGGCTCTTTT GGGCCCTGTA ATTGGAATGA GTACAATTTA 

             AACCTCTTAA CGAGGAACAA TTGGAGGGCA AGTCTGGTAC GGCCAGCAGC 
             ---------- ---------- ---------- ---------- ---------- 
             ---------- ---------- ---------- ---------- ---------- 
             AACCTCTTAA CGAGGAACAA TTGGAGGGCA AGTCTGGT-- -GCCAGCAGC 
             AACCTCTTAA CGAGGAACAA TTGGAGGGCA AGTCTGGTAC GGCCAGCAGC 
             AACCTCTTAA CGAGGAACAA TTGGAGGGCA AGTCTGGT-- -GCCAGCAGC 
             AACCTCTTAA CGAGGAACAA TTGGAGGGCA AGTCTGGT-- -GCCAGCAGC 
             AACCTCTTAA CGAGGAACAA TTGGAGGGCA AGTCTGGT-- -GCCAGCAGC 
             AACCTCTTAA CGAGGAACAA TTGGAGGGCA AGTCTGGT-- -GCCAGCAGC 
             AACCTCTTAA CGAGGAACAA TTGGAGGGCA AGTCTGGT-- -GCCAGCAGC 
             AACCTCTTAA CGAGGAACAA TTGGAGGGCA AGTCTGGT-- -GCCAGCAGC 
             AACCTCTTAA CGAGGAACAA TTGGAGGGCA AGTCTGGT-- -GCCAGCAGC 
             AACCTCTTAA CGAGGAACAA TTGGAGGGCA AGTCTGGT-- -GCCAGCAGC 
             AACCTCTTAA CGAGGAACAA TTGGAGGGCA AGTCTGGT-- -GCCAGCAGC 
             AACCTCTTAA CGAGGAACAA TTGGAGGGCA AGTCTGGT-- -GCCAGCAGC 
             AACCTCTTAA CGAGGAACAA TTGGAGGGCA AGTCTGGT-- -GCCAGCAGC 
             AACCTCTTAA CGAGGAACAA TTGGAGGGCA AGTCTGGT-- -GCCAGCAGC 
             AACCTCTTAA CGAGGAACAA TTGGAGGGCA AGTCTGGT-- -GCCAGCAGC 
             AACCTCTTAA CGAGGAACAA TTGGAGGGCA AGTCTGGT-- -GCCAGCAGC 
             AACCTCTTAA CGAGGAACAA TTGGAGGGCA AGTCTGGT-- -GCCAGCAGC 
             AACCTCTTAA CGAGGAACAA TTGGAGGGCA AGTCTGGT-- -GCCAGCAGC 
             ---------- ---------- ---------- ---------- ---------- 
             AACCTCTTAA CGAGGAACAA TTGGAGGGCA AGTCTGGT-- -GCCAGCAGC 
             AACCTCTTAA CGAGGAACAA TTGGAGGGCA AGTCTGGT-- -GCCAGCAGC 
             AACCTCTTAA CGAGGAACAA TTGGAGGGCA AGTCTGGT-- -GCCAGCAGC 
             AACCTCTTAA CGAGGAACAA TTGGAGGGCA AGTCTGGT-- -GCCAGCAGC 
             ---------- ---------- ---------- ---------- ---------- 
             AACCTCTTAA CGAGGAACAA TTGGAGGGCA AGTCTGGT-- -GCCAGCAGC 
             AACCTCTTAA CGAGGAACAA TTGGAGGGCA AGTCTGGT-- -GCCAGCAGC 
             ---------- ---------- ---------- ---------- ---------- 
             AACCTCTTAA CGAGGAACAA TTGGAGGGCA AGTCTGGT-- -GCCAGCAGC 
             AACCTCTTAA CGAGGAACAA TTGGAGGGCA AGTCTGGT-- -GCCAGCAGC 
             ---------- ---------- ---------- ---------- ---------- 
             AACCTCTTAA CGAGGAACAA TTGGAGGGCA AGTCTGGT-- -GCCAGCAGC 
             AACCTCTTAA CGAGGAACAA TTGGAGGGCA AGTCTGGT-- -GCCAGCAGC 
             ---------- ---------- ---------- ---------- ---------- 
             AACCTCTTAA CGAGGAACAA TTGGAGGGCA AGTCTGGT-- -GCCAGCAGC 
             AACCTCTTAA CGAGGAACAA TTGGAGGGCA AGTCTGGT-- -GCCAGCAGC 
             AACCTCTTAA CGAGGAACAA TTGGAGGGCA AGTCTGGT-- -GCCAGCAGC 
             ---------- ---------- ---------- ---------- ---------- 
             AACCTCTTAA CGAGGAACAA TTGGAGGGCA AGTCTGGT-- -GCCAGCAGC 
             ---------- ---------- ---------- ---------- ---------- 
             AACCTCTTAA CGAGGAACAA TTGGAGGGCA AGTCTGGTAC GGCCAGCAGC 
             ---------- ---------- ---------- --------AC GGCCAGCAGC 
             AACCTCTTAA CGAGGAACAA TTGGAGGGCA AGTCTGGTAC GGCCAGCAGC 
             AACCTCTTAA CGAGGAACAA TTGGAGGGCA AGTCTGGTAC GGCCAGCAGC 
             AACCTCTTAA CGAGGAACAA TTGGAGGGCA AGTCTGGTAC GGCCAGCAGC 
             AACCTCTTAA CGAGGAACAA TTGGAGGGCA AGTCTGGT-- -GCCAGCAGC 
             AACCTCTTAA CGAGGAACAA TTGGAGGGCA AGTCTGGT-- -GCCAGCAGC 
             AACCTCTTAA CGAGGAACAA TTGGAGGGCA AGTCTGGT-- -GCCAGCAGC 
             AACCTCTTAA CGAGGAACAA TTGGAGGGCA AGTCTGGT-- -GCCAGCAGC 
             AACCTCTTAA CGAGGAACAA TTGGAGGGCA AGTCTGGT-- -GCCAGCAGC 
             ---------- ---------- ---------- ---------- ---------- 
             AACCTCTTAA CGAGGAACAA TTGGAGGGCA AGTCTGGT-- -GCCAGCAGC 
             AACCTCTTAA CGAGGAACAA TTGGAGGGCA AGTCTGGT-- -GCCAGCAGC 
             AACCTCTTAA CGAGGAACAA TTGGAGGGCA AGTCTGGTAC GGCCAGCAGC 
             AACCTCTTAA CGAGGAACAA TTGGAGGGCA AGTCTGGTAC GGCCAGCAGC 

             CGCGGTAATT CCAGCTCCAA TAGCGTATAT TAAAGTTGTT GTGGTTAAAA 
             ---------- ---------- ---------- ---------- ---------- 
             ---------- ---------- ---------- ---------- ---------- 
             CGCGGTAATT CCAGCTCCAA TAGCGTATAT TAAAGTTGTT GTGGTTAAAA 
             CGCGGTAATT CCAGCTCCAA TAGCGTATAT TAAAGTTGTT GTGGTTAAAA 
             CGCGGTAATT CCAGCTCCAA TAGCGTATAT TAAAGTTGTT GTGGTTAAAA 
             CGCGGTAATT CCAGCTCCAA TAGCGTATAT TAAAGTTGTT GTGGTTAAAA 
             CGCGGTAATT CCAGCTCCAA TAGCGTATAT TAAAGTTGTT GTGGTTAAAA 
             CGCGGTAATT CCAGCTCCAA TAGCGTATAT TAAAGTTGTT GTGGTTAAAA 
             CGCGGTAATT CCAGCTCCAA TAGCGTATAT TAAAGTTGTT GTGGTTAAAA 
             CGCGGTAATT CCAGCTCCAA TAGCGTATAT TAAAGTTGTT GTGGTTAAAA 
             CGCGGTAATT CCAGCTCCAA TAGCGTATAT TAAAGTTGTT GTGGTTAAAA 
             CGCGGTAATT CCAGCTCCAA TAGCGTATAT TAAAGTTGTT GTGGTTAAAA 
             CGCGGTAATT CCAGCTCCAA TAGCGTATAT TAAAGTTGTT GTGGTTAAAA 
             CGCGGTAATT CCAGCTCCAA TAGCGTATAT TAAAGTTGTT GTGGTTAAAA 
             CGCGGTAATT CCAGCTCCAA TAGCGTATAT TAAAGTTGTT GTGGTTAAAA 
             CGCGGTAATT CCAGCTCCAA TAGCGTATAT TAAAGTTGTT GTGGTTAAAA 
             CGCGGTAATT CCAGCTCCAA TAGCGTATAT TAAAGTTGTT GTGGTTAAAA 
             CGCGGTAATT CCAGCTCCAA TAGCGTATAT TAAAGTTGTT GTGGTTAAAA 
             CGCGGTAATT CCAGCTCCAA TAGCGTATAT TAAAGTTGTT GTGGTTAAAA 
             CGCGGTAATT CCAGCTCCAA TAGCGTATAT TAAAGTTGTT GTGGTTAAAA 
             ---------- ---------- ---------- ---------- ---------- 
             CGCGGTAATT CCAGCTCCAA TAGCGTATAT TAAAGTTGTT GTGGTTAAAA 
             CGCGGTAATT CCAGCTCCAA TAGCGTATAT TAAAGTTGTT GTGGTTAAAA 
             CGCGGTAATT CCAGCTCCAA TAGCGTATAT TAAAGTTGTT GTGGTTAAAA 
             CGCGGTAATT CCAGCTCCAA TAGCGTATAT TAAAGTTGTT GTGGTTAAAA 
             ---------- ---------- ---------- ---------- ---------- 
             CGCGGTAATT CCAGCTCCAA TAGCGTATAT TAAAGTTGTT GTGGTTAAAA 
             CGCGGTAATT CCAGCTCCAA TAGCGTATAT TAAAGTTGTT GTGGTTAAAA 
             ---------- ---------- ---------- ---------- ---------- 
             CGCGGTAATT CCAGCTCCAA TAGCGTATAT TAAAGTTGTT GTGGTTAAAA 
             CGCGGTAATT CCAGCTCCAA TAGCGTATAT TAAAGTTGTT GTGGTTAAAA 
             ---------- ---------- ---------- ---------- ---------- 
             CGCGGTAATT CCAGCTCCAA TAGCGTATAT TAAAGTTGTT GTGGTTAAAA 
             CGCGGTAATT CCAGCTCCAA TAGCGTATAT TAAAGTTGTT GTGGTTAAAA 
             ---------- ---------- ---------- ---------- ---------- 
             CGCGGTAATT CCAGCTCCAA TAGCGTATAT TAAAGTTGTT GTGGTTAAAA 
             CGCGGTAATT CCAGCTCCAA TAGCGTATAT TAAAGTTGTT GTGGTTAAAA 
             CGCGGTAATT CCAGCTCCAA TAGCGTATAT TAAAGTTGTT GTGGTTAAAA 
             ---------- ---------- ---------- ---------- ---------- 
             CGCGGTAATT CCAGCTCCAA TAGCGTATAT TAAAGTTGTT GTGGTTAAAA 
             -----TAATT CCAGCTCCAA TAGCGTATAT TAAAGTTGTT GTGGTTAAAA 
             CGCGGTAATT CCAGCTCCAA TAGCGTATAT TAAAGTTGTT GTGGTTAAAA 
             CGCGGTAATT CCAGCTCCAA TAGCGTATAT TAAAGTTGTT GTGGTTAAAA 
             CGCGGTAATT CCAGCTCCAA TAGCGTATAT TAAAGTTGTT GTGGTTAAAA 
             CGCGGTAATT CCAGCTCCAA TAGCGTATAT TAAAGTTGTT GTGGTTAAAA 
             CGCGGTAATT CCAGCTCCAA TAGCGTATAT TAAAGTTGTT GTGGTTAAAA 
             CGCGGTAATT CCAGCTCCAA TAGCGTATAT TAAAGTTGTT GTGGTTAAAA 
             CGCGGTAATT CCAGCTCCAA TAGCGTATAT TAAAGTTGTT GTGGTTAAAA 
             CGCGGTAATT CCAGCTCCAA TAGCGTATAT TAAAGTTGTT GTGGTTAAAA 
             CGCGGTAATT CCAGCTCCAA TAGCGTATAT TAAAGTTGTT GTGGTTAAAA 
             CGCGGTAATT CCAGCTCCAA TAGCGTATAT TAAAGTTGTT GTGGTTAAAA 
             ---------- ---------- ---------- ---------- ---------- 
             CGCGGTAATT CCAGCTCCAA TAGCGTATAT TAAAGTTGTT GTGGTTAAAA 
             CGCGGTAATT CCAGCTCCAA TAGCGTATAT TAAAGTTGTT GTGGTTAAAA 
             CGCGGTAATT CCAGCTCCAA TAGCGTA--- ---------- ---------- 
             CGCGGT-ATT CCAGCTCC-A TAGCG----- ---------- ---------- 

             AGCTCGTAGT CGAACCTCGA GCCTGGCCGG CCGGTCCGCC TCACCGCGTG 
             ---------- ---------- ---------- ---------- ---------- 
             ---------- ---------- ---------- ---------- ---------- 
             AGCTCGTAGT CGAACCTCGA GCCTGGCCGG CCGGTCCGCC TCACCGCGTG 
             AGCTCGTAGT CGAACCTCGA GCCTGGCCGG CCGGTCCGCC TCACCGCGTG 
             AGCTCGTAGT CGAACCTCGA ACCTGGCCGG CCGGTCCGCC TCACCGCGTG 
             AGCTCGTAGT CGAACCTCGA ACCTGGCCGG CCGGTCCGCC TCACCGCGTG 
             AGCTCGTAGT CGAACCTCGA GCCTGGCCGG CCGGTCCGCC TCACCGCGTG 
             AGCTCGTAGT CGAACCTCGA GCCTGGCCGG CCGGTCCGCC TCACCGCGTG 
             AGCTCGTAGT CGAACCTCGA GCCTGGCCGG CCGGTCCGCC TCACCGCGTG 
             AGCTCGTAGT CGAACCTCGA GCCTGGCCGG CCGGTCCGCC TCACCGCGTG 
             AGCTCGTAGT CGAACCTCGA GCCTGGCCGG CCGGTCCGCC TCACCGCGTG 
             AGCTCGTAGT CGAACCTCGA GCCTGGCCGG CCGGTCCGCC TCACCGCGTG 
             AGCTCGTAGT CGAACCTCGA GCCTGGCCGG CCGGTCCGCC TCACCGCGTG 
             AGCTCGTAGT CGAACCTCGA GCCTGGCCGG CCGGTCCGCC TCACCGCGTG 
             AGCTCGTAGT CGAACCTCGA GCCTGGCCGG CCGGTCCGCC TCACCGCGTG 
             AGCTCGTAGT CGAACCTCGA GCCTGGCCGG CCGGTCCGCC TCACCGCGTG 
             AGCTCGTAGT CGAACCTCGA AACTGGCCGG CCGGTCCGCC TCACCGCGTG 
             AGCTCGTAGT CGAACCTCGA GCCTGGCCGG CCGGTCCGCC TCACCGCGTG 
             AGCTCGTAGT CGAACCTCGA GCCTGGCCGG CCGGTCCGCC TCACCGCGTG 
             AGCTCGTAGT CGAACCTCGA GCCTGGCCGG CCGGTCCGCC TCACCGCGTG 
             ---------- ---------- ---------- ---------- ---------- 
             AGCTCGTAGT CGAACCTCGA GCCTGGCCGG CCGGTCCGCC TCACCGCGTG 
             AGCTCGTAGT CGAACCTCGA GCCTGGCCGG CCGGTCCGCC TCACCGCGTG 
             AGCTCGTAGT CGAACCTCGA GCCTGGCCGG CCGGTCCGCC TCACCGCGTG 
             AGCTCGTAGT CGAACCTCGA GCCTGGCCGG CCGGTCCGCC TCACCGCGTG 
             ---------- ---------- ---------- ---------- ---------- 
             AGCTCGTAGT CGAACCTCGA GCCTGGCCGG CCGGTCCGCC TCACCGCGTG 
             AGCTCGTAGT CGAACCTCGA GCCTGGCCGG CCGGTCCGCC TCACCGCGTG 
             ---------- ---------- ---------- ---------- ---------- 
             AGCTCGTAGT CGAACCTCGA GCCTGGCCGG CCGGTCCGCC TCACCGCGTG 
             AGCTCGTAGT CGAACCTCGA GCCTGGCCGG CCGGTCCGCC TCACCGCGTG 
             ---------- ---------- ---------- ---------- ---------- 
             AGCTCGTAGT CGAACCTCGA GCCTGGCCGG CCGGTCCGCC TCACCGCGTG 
             AGCTCGTAGT CGAACCTCGA GCCTGGCCGG CCGGTCCGCC TCACCGCGTG 
             ---------- ---------- ---------- ---------- ---------- 
             AGCTCGTAGT CGAACCTCGA GCCTGGCCGG CCGGTCCGCC TCACCGCGTG 
             AGCTCGTAGT CGAACCTCGA GCCTGGCCGG CCGGTCCGCC TCACCGCGTG 
             AGCTCGTAGT CGAACCTCGA GCCTGGCCGG CCGGTCCGCC TCACCGCGTG 
             ---------- ---------- ---------- ---------- ---------- 
             AGCTCGTAGT CGAACCTCGA GCCTGGCCGG CCGGTCCGCC TCACCGCGTG 
             AGCTCGTAGT CGAACCTCGG GCCTGGCCGG CCGGTCCGCC TCACCGCGTG 
             AGCTCGTAGT CGAACCTCGG GCCTGGCCGG CCGGTCCGCC TCACCGCGTG 
             AGCTCGTAGT CGAACCTCGG GCCTGGCCGG CCGGTCCGCC TCACCGCGTG 
             AGCTCGTAGT CGAACCTCGA GCCTGGCCGG CCGGTCCGCC TCACCGCGTG 
             AGCTCGTAGT CGAACCTCGA GCCTGGCCGG CCGGTCCGCC TCACCGCGTG 
             AGCTCGTAGT CGAACCTCGA GCCTGGCCGG CCGGTCCGCC TCACCGCGTG 
             AGCTCGTAGT CGAACCTCGA GCCTGGCCGG CCGGTCCGCC TCACCGCGTG 
             AGCTCGTAGT CGAACCTCGA GCCTGGCCGG CCGGTCCGCC TCACCGCGTG 
             AGCTCGTAGT CGAACCTCGA GCCTGGCCGG CCGGTCCGCC TCACCGCGTG 
             AGCTCGTAGT CGAACCTCGA GCCTGGCCGG CCGGTCCGCC TCACCGCGTG 
             AGCTCGTAGT CGAACCTCGA GCCTGGCCGG CCGGTCCGCC TCACCGCGTG 
             ---------- ---------- ---------- ---------- ---------- 
             AGCTCGTAGT CGAACCTCGA GCCTGGCCGG CCGGTCCGCC TCACCGCGTG 
             AGCTCGTAGT CGAACCTCGA GCCTGGCCGG CCGGTCCGCC TCACCGCGTG 
             ---------- ---------- ---------- ---------- ---------- 
             ---------- ---------- ---------- ---------- ---------- 

             CACTGGTCTG GCCGGGCTCT TCCCTCTGCG GAACCGCATG TCCTTCACTG 
             ---------- ---------- ---------- ---------- ---------- 
             ---------- ---------- ---------- ---------- ---------- 
             CACTGGTCTG GCCGGGCTCT TCCCTCTGCG GAACCGCATG TCCTTCACTG 
             CACTGGTCTG GCCGGGCTCT TCCCTCTGCG GAACCGCATG TCCTTCACTG 
             CACTGGTCTG GCCGAGTTCT TCCCTCTGCG GAACCGCATG TCCTTCACTG 
             CACTGGTCTG GCCGAGTTCT TCCCTCTGCG GAACCGCATG TCCTTCACTG 
             CACTGGTCTG GCCGGGCTCT TCCCTCTGCG GAACCGCATG TCCTTCACTG 
             CACTGGTCTG GCCGGGCTCT TCCCTCTGCG GAACCGCATG TCCTTCACTG 
             CACTGGTCTG GCCGGGCTCT TCCCTCTGCG GAACCGCATG TCCTTCACTG 
             CACTGGTCTG GCCGGGCTCT TCCCTCTGCG GAACCGCATG TCCTTCACTG 
             CACTGGTCTG GCCGGGCTCT TCCCTCTGCG GAACCGCATG TCCTTCACTG 
             CACTGGTCTG GCCGGGCTCT TCCCTCTGCG GAACCGCATG TCCTTCACTG 
             CACTGGTCTG GCCGGGCTCT TCCCTCTGCG GAACCGCATG TCCTTCACTG 
             CACTGGTCTG GCCGGGCTCT TCCCTCTGCG GAACCGCATG TCCTTCACTG 
             CACTGGTCTG GCCGGGCTCT TCCCTCTGCG GAACCGCATG TCCTTCACTG 
             CACTGGTCTG GCCGGGCTCT TCCCTCTGCG GAACCGCATG TCCTTCACTG 
             CACTGGTCTG GCCGGATTCT TCCCTCTGCG GAACCGCATG TCCTTCACTG 
             CACTGGTCTG GCCGGGCTCT TCCCTCTGCG GAACCGCATG TCCTTCACTG 
             CACTGGTCTG GCCGGGCTCT TCCCTCTGCG GAACCGCATG TCCTTCACTG 
             CACTGGTCTG GCCGGGCTCT TCCCTCTGCG GAACCGCATG TCCTTCACTG 
             ---------- ---------- ---------- ---------- ---------- 
             CACTGGTCTG GCCGGGCTCT TCCCTCTGCG GAACCGCATG TCCTTCACTG 
             CACTGGTCTG GCCGGGCTCT TCCCTCTGCG GAACCGCATG TCCTTCACTG 
             CACTGGTCTG GCCGGGCTCT TCCCTCTGCG GAACCGCATG TCCTTCACTG 
             CACTGGTCTG GCCGGGCTCT TCCCTCTGCG GAACCGCATG CCCTTCACTG 
             ---------- ---------- ---------- ---------- ---------- 
             CACTGGTCTG GCCGGGCTCT TCCCTCTGCG GAACCGCATG CCCTTCACTG 
             CACTGGTCTG GCCGGGCTCT TCCCTCTGCG GAACCGCATG CCCTTCACTG 
             ---------- ---------- ---------- ---------- ---------- 
             CACTGGTCTG GCCGGGCTCT TCCCTCTGCG GAACCGCATG CCCTTCGCTG 
             CACTGGTCTG GCCGGGCTCT TCCCTCTGCG GAACCGCATG CCCTTCGCTG 
             ---------- ---------- ---------- ---------- ---------- 
             CACTGGTCTG GCCGGGCTCT TCCCTCTGCG GAACCGCATG CCCTTCACTG 
             CACTGGTCTG GCCGGGTTCT TCCCTCTGCG GAACCGCATG CCCTTTACTG 
             ---------- ---------- ---------- ---------- ---------- 
             CACTGGTCTG GCCGGGCTCT TCCCTCTGCG GAACCGCATG CCCTTCACTG 
             CACTGGTCTG GCCGGGCTCT TCCCTCTGCG GAACCGCATG TCCTTCACTG 
             CACTGGTCTG GCCGGGCTCT TCCCTCTGCG GAACCGCATG TCCTTCACTG 
             ---------- ---------- ---------- ---------- ---------- 
             CACTGGTCTG GCCGGGCTCT TCCCTCTGCG GAACCGCATG CCCTTCACTG 
             CACTGGTCTG GCCGGGCTCT TCCCTCTGCG GAACCGCATG CCCTTCGCTG 
             CACTGGTCTG GCCGGGCTCT TCCCTCTGCG GAACCGCATG CCCTTCGCTG 
             CACTGGTCTG GCCGGGCTCT TCCCTCTGCG GAACCGCATG CCCTTCGCTG 
             CACTGGTCTG GCCGGGCTCT TCCCTCTGCG GAACCGCATG TCCTTCACTG 
             CACTGGTCTG GCCGGGCTCT TCCCTCTGCG GAACCGCATG TCCTTCACTG 
             CACTGGTCTG GCCGGGCTCT TCCCTCTGCG GAACCGCATG TCCTTCACTG 
             CACTGGTCTG GCCGGGCTCT TCCCTCTGCG GAACCGCATG TCCTTCACTG 
             CACTGGTCTG GCCGGGCTCT TCCCTCTGCG GAACCGCATG CCCTTCACTG 
             CACTGGTCTG GCCGGGCTCT TCCCTCTGCG GAACCGCATG CCCTTCACTG 
             CACTGGTCTG GCCGGGCTCT TCCCTCTGCG GAACCGCATG TCCTTCACTG 
             CACTGGTCTG GCCGGGCTCT TCCCTCTGCG GAACCGCATG TCCTTCACTG 
             ---------- ---------- ---------- ---------- ---------- 
             CACTGGTCTG GCCGGGCTCT TCCCTCTGCG GAACCGCATG TCCTTCACTG 
             CACTGGTCTG GCCGGGCTCT TCCCTCTGCG GAACCGCATG TCCTTCACTG 
             ---------- ---------- ---------- ---------- ---------- 
             ---------- ---------- ---------- ---------- ---------- 

             GGCGT-GTCG GGGAGGCAGG ACTTTTACTT TGAAAAAATT AGAGTGCTCA 
             ---------- ---------- ---------- ---------- ---------- 
             ---------- ---------- ---------- ---------- ---------- 
             GGCGT-GTCG GGGAGGCAGG ACTTTTACTT TGAAAAAATT AGAGTGCTCA 
             GGCGT-GTCG GGGAGGCAGG ACTTTTACTT TGAAAAAATT AGAGTGCTCA 
             GGCGT-GTCG GGGAGGCAGG ACTTTTACTT TGAAAAAATT AGAGTGCTCA 
             GGCGT-GTCG GGGAGGCAGG ACTTTTACTT TGAAAAAATT AGAGTGCTCA 
             GGCGT-GTCG GGGAGGCAGG ACTTTTACTT TGAAAAAATT AGAGTGCTCA 
             GGCGT-GTCG GGGAGGCAGG ACTTTTACTT TGAAAAAATT AGAGTGCTCA 
             GGCGT-GTCG GGGAGGCAGG ACTTTTACTT TGAAAAAATT AGAGTGCTCA 
             GGCGT-GTCG GGGAGGCAGG ACTTTTACTT TGAAAAAATT AGAGTGCTCA 
             GGCGT-GTCG GGGAGGCAGG ACTTTTACTT TGAAAAAATT AGAGTGCTCA 
             GGCGT-GTCG GGGAGGCAGG ACTTTTACTT TGAAAAAATT AGAGTGCTCA 
             GGCGT-GTCG GGGAGGCAGG ACTTTTACTT TGAAAAAATT AGAGTGCTCA 
             GGCGT-GTCG GGGAGGCAGG ACTTTTACTT TGAAAAAATT AGAGTGCTCA 
             GGCGT-GTCG GGGAGGCAGG ACTTTTACTT TGAAAAAATT AGAGTGCTCA 
             GGCGT-GTCG GGGAGGCAGG ACTTTTACTT TGAAAAAATT AGAGTGCTCA 
             GGCGT-GTCG GGGAGGCAGG ACTTTTACTT TGAAAAAATT AGAGTGCTCA 
             GGCGT-GTCG GGGAGGCAGG ACTTTTACTT TGAAAAAATT AGAGTGCTCA 
             GGCGTGGTCG GGGAGGCAGG ACTTTTACTT TGAAAAAATT AGAGTGCTCA 
             GGCGT-GTCG GGGAGGCAGG ACTTTTACTT TGAAAAAATT AGAGTGCTCA 
             ---------- ---------- ---------- ---------- ---------- 
             GGCGT-GTCG GGGAGGCAGG ACTTTTACTT TGAAAAAATT AGAGTGCTCA 
             GGCGT-GTCG GGGAGGCAGG ACTTTTACTT TGAAAAAATT AGAGTGCTCA 
             GGCGT-GTCG GGGAGGCAGG ACTTTTACTT TGAAAAAATT AGAGTGCTCA 
             GGCGT-GTCG GGGAGGCAGG ACTTTTACTT TGAAAAAATT AGAGTGCTCA 
             ---------- ---------- ---------- ---------- ---------- 
             GGCGT-GTCG GGGAGGCAGG ACTTTTACTT TGAAAAAATT AGAGTGCTCA 
             GGCGT-GTCG GGGAGGCAGG ACTTTTACTT TGAAAAAATT AGAGTGCTCA 
             ---------- ---------- ---------- ---------- ---------- 
             GGCGT-GTCG GGGAGGCAGG ACTTTTACTT TGAAAAAATT AGAGTGCTCA 
             GGCGT-GTCG GGGAGGCAGG ACTTTTACTT TGAAAAAATT AGAGTGCTCA 
             ---------- ---------- ---------- ---------- ---------- 
             GGCGT-GTCG GGGAGGCAGG ACTTTTACTT TGAAAAAATT AGAGTGCTCA 
             GGCGT-GTCG GGGAGGCAGG ACTTTTACTT TGAAAAAATT AGAGTGCTCA 
             ---------- ---------- ---------- ---------- ---------- 
             GGCGT-GTCG GGGAGGCAGG ACTTTTACTT TGAAAAAATT AGAGTGCTCA 
             GGCGT-GTCG GGGAGGCAGG ACTTTTACTT TGAAAAAATT AGAGTGCTCA 
             GGCGT-GTCG GGGAGGCAGG ACTTTTACTT TGAAAAAATT AGAGTGCTCA 
             ---------- ---------- ---------- ---------- ---------- 
             GGCGT-GTCG GGGAGGCAGG ACTTTTACTT TGAAAAAATT AGAGTGCTCA 
             GGCGT-GCCG GGGAAGCAGG ACTTTTACTT TGAAAAAATT AGAGTGCTCA 
             GGCGT-GCCG GGGAAGCAGG ACTTTTACTT TGAAAAAATT AGAGTGCTCA 
             GGCGT-GCCG GGGAAGCAGG ACTTTTACTT TGAAAAAATT AGAGTGCTCA 
             GGCGT-GTCG GGGAGGCAGG ACTTTTACTT TGAAAAAATT AGAGTGCTCA 
             GGCGT-GTCG GGGAGGCAGG ACTTTTACTT TGAAAAAATT AGAGTGCTCA 
             GGCGT-GTCG GGGAGGCAGG ACTTTTACTT TGAAAAAATT AGAGTGCTCA 
             GGCGT-GTCG GGGAGGCAGG ACTTTTACTT TGAAAAAATT AGAGTGCTCA 
             GGCGT-GTCG GGGAGGCAGG ACTTTTACTT TGAAAAAATT AGAGTGCTCA 
             GGCGT-GTCG GGGAGGCAGG ACTTTTACTT TGAAAAAATT AGAGTGCTCA 
             GGCGT-GTCG GGGAGGCAGG ACTTTTACTT TGAAAAAATT AGAGTGCTCA 
             GGCGT-GTCG GGGAGGCAGG ACTTTTACTT TGAAAAAATT AGAGTGCTCA 
             ---------- ---------- ---------- ---------- ---------- 
             GGCGT-GTCG GGGAGGCAGG ACTTTTACTT TGAAAAAATT AGAGTGCTCA 
             GGCGT-GTCG GGGAGGCAGG ACTTTTACTT TGAAAAAATT AGAGTGCTCA 
             ---------- ---------- ---------- ---------- ---------- 
             ---------- ---------- ---------- ---------- ---------- 

             AGGCAGGCCA ATGCTCGAAT ACATTAGCAT GGAATAATAG AATA-GGACG 
             ---------- ---------- ---------- ---------- ---------- 
             ---------- ---------- ---------- ---------- ---------- 
             AGGCAGGCCA ATGCTCGAAT ACATTAGCAT GGAATAATAG AATA-GGACG 
             AGGCAGGCCA ATGCTCGAAT ACATTAGCAT GGAATAATAG AATA-GGACG 
             AGGCAGGCCA ATGCTCGGAT ACATTAGCAT GGAATAATAG AATA-GGACG 
             AGGCAGGCCA ATGCTCGGAT ACATTAGCAT GGAATAATAG AATA-GGACG 
             AGGCAGGCCA ATGCTCGAAT ACATTAGCAT GGAATAATAG AATA-GGACG 
             AGGCAGGCCA ATGCTCGAAT ACATTAGCAT GGAATAATAG AATA-GGACG 
             AGGCAGGCCA ATGCTCGAAT ACATTAGCAT GGAATAATAG AATA-GGACG 
             AGGCAGGCCA ATGCTCGGAT ACATTAGCAT GGAATAATAG AATA-GGACG 
             AGGCAGGCCA ATGCTCGAAT ACATTAGCAT GGAATAATAG AATA-GGACG 
             AGGCAGGCCA ATGCTCGAAT ACATTAGCAT GGAATAATAG AATA-GGACG 
             AGGCAGGCCA ATGCTCGAAT ACATTAGCAT GGAATAATAG AATA-GGACG 
             AGGCAGGCCA ATGCTCGAAT ACATTAGCAT GGAATAATAG AATA-GGACG 
             AGGCAGGCCA ATGCTCGAAT ACATTAGCAT GGAATAATAG AATA-GGACG 
             AGGCAGGCCA ATGCTCGAAT ACATTAGCAT GGAATAATAG AATA-GGACG 
             AGGCAGGCCA ATGCTCGGAT ACATTAGCAT GGAATAATAG AATA-GGACG 
             AGGCAGGCCA ATGCTCGAAT ACATTAGCAT GGAATAATAG AATAGGGACG 
             AGGCAGGCCA ATGCTCGAAT ACATTAGCAT GGAATAATAG AATAGGGACG 
             AGGCAGGCCA ATGCTCGAAT ACATTAGCAT GGAATAATAG AATA-GGACG 
             ---------- ---------- ---------- ---------- ---------- 
             AGGCAGGCCA ATGCTCGAAT ACATTAGCAT GGAATAATAG AATA-GGACG 
             AGGCAGGCCA ATGCTCGAAT ACATTAGCAT GGAATAATAG AATA-GGACG 
             AGGCAGGCCA ATGCTCGAAT ACATTAGCAT GGAATAATAG AATA-GGACG 
             AGGCAGGCCA ATGCTCGAAT ACATTAGCAT GGAATAATAG AATA-GGACG 
             ---------- ---------- ---------- ---------- ---------- 
             AGGCAGGCCA ATGCTCGAAT ACATTAGCAT GGAATAATAG AATA-GGACG 
             AGGCAGGCCA ATGCTCGAAT ACATTAGCAT GGAATAATAG AATA-GGACG 
             ---------- ---------- ---------- ---------- ---------- 
             AGGCAGGCCA ATGCTCGGAT ACATTAGCAT GGAATAATAG AATA-GGACG 
             AGGCAGGCCA ATGCTCGGAT ACATTAGCAT GGAATAATAG AATA-GGACG 
             ---------- ---------- ---------- ---------- ---------- 
             AGGCAGGCCA ATGCTCGGAT ACATTAGCAT GGAATAATAG AATA-GGACG 
             AGGCAGGCCA ATGCTCGAAT ACATTAGCAT GGAATAATAG AATA-GGACG 
             ---------- ---------- ---------- ---------- ---------- 
             AGGCAGGCCA ATGCTCGGAT ACATTAGCAT GGAATAATAG AATA-GGACG 
             AGGCAGGCCA ATGCTCGGAT ACATTAGCAT GGAATAATAG AATA-GGACG 
             AGGCAGGCCA ATGCTCGAAT ACATTAGCAT GGAATAATAG AATA-GGACG 
             ---------- ---------- ---------- ---------- ---------- 
             AGGCAGGCCA ATGCTCGAAT ACATTAGCAT GGAATAATAG AATA-GGACG 
             AGGCAGGCCA ATGCTCGGAT ACATTAGCAT GGAATAATAG AATA-GGACG 
             AGGCAGGCCA ATGCTCGGAT ACATTAGCAT GGAATAATAG AATA-GGACG 
             AGGCAGGCCA ATGCTCGGAT ACATTAGCAT GGAATAATAG AATA-GGACG 
             AGGCAGGCCA ATGCTCGAAT ACATTAGCAT GGAATAATAG AATA-GGACG 
             AGGCAGGCCA ATGCTCGAAT ACATTAGCAT GGAATAATAG AATA-GGACG 
             AGGCAGGCCA ATGCTCGAAT ACATTAGCAT GGAATAATAG AATA-GGACG 
             AGGCAGGCCA ATGCTCGAAT ACATTAGCAT GGAATAATAG AATA-GGACG 
             AGGCAGGCCA ATGCTCGAAT ACATTAGCAT GGAATAATAG AATA-GGACG 
             AGGCAGGCCA ATGCTCGAAT ACATTAGCAT GGAATAATAG AATA-GGACG 
             AGGCAGGCCA ATGCTCGAAT ACATTAGCAT GGAATAATAG AATA-GGACG 
             AGGCAGGCCA ATGCTCGAAT ACATTAGCAT GGAATAATAG AATA-GGACG 
             ---------- ---------- ---------- ---------- ---------- 
             AGGCAGGCCA ATGCTCGAAT ACATTAGCAT GGAATAATAG AATA-GGACG 
             AGGCAGGCCA ATGCTCGAAT ACATTAGCAT GGAATAATAG AATA-GGACG 
             ---------- ---------- ---------- ---------- ---------- 
             ---------- ---------- ---------- ---------- ---------- 

             TTGGTTCTAT TTT-GTTGGT TTCTAGGACC GCCGTAATGA TCAATA-GGG 
             ---------- ---------- ---------- ---------- ---------- 
             ---------- ---------- ---------- ---------- ---------- 
             TTGGTTCTAT TTT-GTTGGT TTCTAGGACC GCCGTAATGA TCAATA-GGG 
             TTGGTTCTAT TTT-GTTGGT TTCTAGGACC GCCGTAATGA TCAATA-GGG 
             TTGGTTCTAT TTT-GTTGGT TTCTAGGACC GCCGTAATGA TCAATA-GGG 
             TTGGTTCTAT TTT-GTTGGT TTCTAGGACC GCCGTAATGA TCAATA-GGG 
             TTGGTTCTAT TTT-GTTGGT TTCTAGGACC GCCGTAATGA TCAATA-GGG 
             TTGGTTCTAT TTT-GTTGGT TTCTAGGACC GCCGTAATGA TCAATA-GGG 
             TTGGTTCTAT TTT-GTTGGT TTCTAGGACC GCCGTAATGA TCAATAAGGG 
             TTGGTTCTAT TTT-GTTGGT TTCTAGGACC GCCGTAATGA TCAATA-GGG 
             TTGGTTCTAT TTT-GTTGGT TTCTAGGACC GCCGTAATGA TCAATA-GGG 
             TTGGTTCTAT TTT-GTTGGT TTCTAGGACC GCCGTAATGA TCAATA-GGG 
             TTGGTTCTAT TTT-GTTGGT TTCTAGGACC GCCGTAATGA TCAATA-GGG 
             TTGGTTCTAT TTT-GTTGGT TTCTAGGACC GCCGTAATGA TCAATA-GGG 
             TTGGTTCTAT TTT-GTTGGT TTCTAGGACC GCCGTAATGA TCAATA-GGG 
             TTGGTTCTAT TTT-GTTGGT TTCTAGGACC GCCGTAATGA TCAATA-GGG 
             TTGGTTCTAT TTT-GTTGGT TTCTAGGACC GCCGTAATGA TCAATA-GGG 
             TTGGTTCTAT TTTGGTTGGT TTCTAGGACC GCCGTAATGA TCAATAAGGG 
             TTGGTTCTAT TTTTGTTGGT TTCTAGGACC GCCGTAATGA TCAATAGGGA 
             TTGGTTCTAT TTT-GTTGGT TTCTAGGACC GCCGTAATGA TCAATA-GGG 
             ---------- ---------- ---------- ---------- ---------- 
             TTGGTTCTAT TTT-GTTGGT TTCTAGGACC GCCGTAATGA TCAATA-GGG 
             TTGGTTCTAT TTT-GTTGGT TTCTAGGACC GCCGTAATGA TCAATA-GGG 
             TTGGTTCTAT TTT-GTTGGT TTCTAGGACC GCCGTAATGA TCAATA-GGG 
             TTGGTTCTAT TTT-GTTGGT TTCTAGGACC GCCGTAATGA TCAATAGGGG 
             ---------- ---------- ---------- ---------- ---------- 
             TTGGTTCTAT TTT-GTTGGT TTCTAGGACC GCCGTAATGA TCAATA-GGG 
             TTGGTTCTAT TTT-GTTGGT TTCTAGGACC GCCGTAATGA TCAATA-GGG 
             ---------- ---------- ---------- ---------- ---------- 
             TTGGTTCTAT TTT-GTTGGT TTCTAGGACC GCCGTAATGA TCAATA-GGG 
             TTGGTTCTAT TTT-GTTGGT TTCTAGGACC GCCGTAATGA TCAATA-GGG 
             ---------- ---------- ---------- ---------- ---------- 
             TTGGTTCTAT TTT-GTTGGT TTCTAGGACC GCCGTAATGA TCAATA-GGG 
             TTGGTTCTAT TTT-GTTGGT TTCTAGGACC GCCGTAATGA TCAATA-GGG 
             ---------- ---------- ---------- ---------- ---------- 
             TTGGTTCTAT TTT-GTTGGT TTCTAGGACC GCCGTAATGA TCA------- 
             TTGGTTCTAT TTT-GTTGGT TTTTAGGACC GCCGTAATGA TCAATA-GGG 
             TTGGTTCTAT TTT-GTTGGT TTCTAGGACC GCCGTAATGA TCAATA-GGG 
             ---------- ---------- ---------- ---------- ---------- 
             TTGGTTCTAT TTT-GTTGGT TTCTAGGACC GCCGTAATGA TCAATA-GGG 
             TTGGTTCTAT TTT-GTTGGT TTCTAGGACC GCCGTAATGA TCAATA-GGG 
             TTGGTTCTAT TTT-GTTGGT TTCTAGGACC GCCGTAATGA TCAATA-GGG 
             TTGGTTCTAT TTT-GTTGGT TTCTAGGACC GCCGTAATGA TCAATA-GGG 
             TTGGTTCTAT TTT-GTTGGT TTCTAGGACC GCCGTAATGA TCAATA-GGG 
             TTGGTTCTAT TTT-GTTGGT TTCTAGGACC GCCGTAATGA TCAATA-GGG 
             TTGGTTCTAT TTT-GTTGGT TTCTAGGACC GCCGTAATGA TCAATA-GGG 
             TTGGTTCTAT TTT-GTTGGT TTCTAGGACC GCCGTAATGA TCAATA-GGG 
             TTGGTTCTAT TTT-GTTGGT TTCTAGGACC GCCGTAATGA TCAATA-GGG 
             TTGGTTCTAT TTT-GTTGGT TTCTAGGACC GCCGTAATGA TCAATA-GGG 
             TTGGTTCTAT TTT-GTTGGT TTCTAGGACC GCCGTAATGA TCAATA-GGG 
             TTGGTTCTAT TTT-GTTGGT TTCTAGGACC GCCGTAATGA TCAATA-GGG 
             ---------- ---------- ---------- ---------- ---------- 
             TTGGTTCTAT TTT-GTTGGT TTCTAGGACC GCCGTAATGA TCAATAGGGG 
             TTGGTTCTAT TTT-GTTGGT TTCTAGGACC GCCGTAATGA TCAATA-GGG 
             ---------- ---------- ---------- ---------- ---------- 
             ---------- ---------- ---------- ---------- ---------- 

             ACGGTC-GGG GGCATCAGTA TTCAG-CCGT CAGAGGTGAA ATTCTTGGAC 
             ---------- ---------- ---------- ---------- ---------- 
             ---------- ---------- ---------- ---------- ---------- 
             ACGGTC-GGG GGCATCAGTA TTCAG-CCGT CAGAGGTGAA ATTCTTGGAC 
             ACGGTC-GGG GGCATCAGTA TTCAG-CCGT CAGAGGTGAA ATTCTTGGAC 
             ACGGTC-GGG GGCATCAGTA TTCAG-CCGT CAGAGGTGAA ATTCTTGGAC 
             ACGGTC-GGG GGCATCAGTA TTCAG-CCGT CAGAGGTGAA ATTCTTGGAC 
             ACGGTC-GGG GGCATCAGTA TTCAG-CCGT CAGAGGTGAA ATTCTTGGAC 
             ACGGTC-GGG GGCATCAGTA TTCAG-CCGT CAGAGGTGAA ATTCTTGGAC 
             ACGGTC-GGG GGCATCAGTA TTCAG-CCGT CAGAGGTGAA ATTCTTGGAC 
             ACGGTC-GGG GGCATCAGTA TTCAG-CCGT CAGAGGTGAA ATTCTTGGAC 
             ACGGTC-GGG GGCATCAGTA TTCAG-CCGT CAGAGGTGAA ATTCTTGGAC 
             ACGGTC-GGG GGCATCAGTA TTCAG-CCGT CAGAGGTGAA ATTCTTGGAC 
             ACGGTC-GGG GGCATCAGTA TTCAG-CCGT CAGAGGTGAA ATTCTTGGAC 
             ACGGTC-GGG GGCATCAGTA TTCAG-CCGT CAGAGGTGAA ATTCTTGGAC 
             ACGGTC-GGG GGCATCAGTA TTCAG-CCGT CAGAGGTGAA ATTCTTGGAC 
             ACGGTC-GGG GGCATCAGTA TTCAG-CCGT CAGAGGTGAA ATTCTTGGAC 
             ACGGTC-GGG GGCATCAGTA TTCAG-CCGT CAGAGGTGAA ATTCTTGGAC 
             ACGGTCGGGG GGCATCAGTA TTCAG-CCGT C--------- ---------- 
             CCGGTC-GGG GGCATCAGTA TTCAGCCCGT CAGAGGTGAA ATTCTTGGAC 
             ACGGTC-GGG GGCATCAGTA TTCAG-CCGT CAGAGGTGAA ATTCTTGGAC 
             ---------- ---------- ---------- ---------- ---------- 
             ACGGTC-GGG GGCATCAGTA TTCAG-CCGT CAAAGGTGAA ATTCTTGAAC 
             ACGGTC-GGG GGCATCAGTA TTCAG-CCGT CAGAGGTGAA ATTCTTGGAC 
             ACGGTC-GGG GGCATCAGTA TTCAG-CCGT CAGAGGTGAA ATTCTTGGAC 
             ACGGTC-GGG GGCATCAGTA TTCAG-CCGT CAGAGGTGAA ATTCTTGGAC 
             ---------- ---------- ---------- ---------- ---------- 
             ACGGTC-GGG GGCATCAGTA TTCAG-CCGT CAGAGGTGAA ATTCTTGGAC 
             ACGGTC-GGG GGCATCAGTA TTCAG-CCGT CAGAGGTGAA ATTCTTGGAC 
             ---------- ---------- ---------- ---------- ---------- 
             ACGGTC-GGG GGCATCAGTA TTCAG-CCGT CAGAGGTGAA ATTCTTGGAC 
             ACGGTC-GGG GGCATCAGTA TTCAG-CCGT CAGAGGTGAA ATTCTTGGAC 
             ---------- ---------- ---------- ---------- ---------- 
             ACGGTC-GGG GGCATCAGTA TTCAG-CCGT CAGAGGTGAA ATTCTTGGAC 
             ACGGTC-GGG GGCATCAGTA TTCAG-CCGT CAGAGGTGAA ATTCTTGGAC 
             ---------- ---------- ---------- ---------- ---------- 
             ---------- ---------- ---------- ---------- ---------- 
             ACGGTC-GGG GGCATCAGTA TTCAG-CCGT CAGAGGTGAA ATTCTTGGAC 
             ACGGTC-GGG GGCATCAGTA TTCAG-CCGT CAGAGGTGAA ATTCTTGGAC 
             ---------- ---------- ---------- ---------- ---------- 
             ACGGTC-GGG GGCATCAGTA TTCAG-CCGT CAGAGGTGAA ATTCTTGGAC 
             ACGGTC-GGG GGCATCAGTA TTCAG-CCGT CAGAGGTGAA ATTCTTGGAC 
             ACGGTC-GGG GGCATCAGTA TTCAG-CCGT CAGAGGTGAA ATTCTTGGAC 
             ACGGTC-GGG GGCATCAGTA TTCAG-CCGT CAGAGGTGAA ATTCTTGGAC 
             ACGGTC-GGG GGCATCAGTA TTCAG-CCGT CAGAGGTGAA ATTCTTGGAC 
             ACGGTC-GGG GGCATCAGTA TTCAG-CCGT CAGAGGTGAA ATTCTTGGAC 
             ACGGTC-GGG GGCATCAGTA TTCAG-CCGT CAGAGGTGAA ATTCTTGGAC 
             ACGGTC-GGG GGCATCAGTA TTCAG-CCGT CAGAGGTGAA ATTCTTGGAC 
             ACGGTC-GGG GGCATCAGTA TTCAG-CCGT CAGAGGTGAA ATTCTTGGAC 
             ACGGTC-GGG GGCATCAGTA TTCAG-CCGT CAGAGGTGAA ATTCTTGGAC 
             ACGGTC-GGG GGCATCAGTA TTCAG-CCGT CAGAGGTGAA ATTCTTGGAC 
             ACGGTC-GGG GGCATCAGTA TTCAG-CCGT CAGAGGTGAA ATTCTTGGAC 
             ---------- ---------- ---------- ---------- ---------- 
             ACGGTC-GGG GGCATCAGTA TTCAG-CCGT CAGAGGTGAA ATTCTTGGAC 
             ACGGTC-GGG GGCATCAGTA TTCAG-CCGT CAGAGGTGAA ATTCTTGGAC 
             ---------- ---------- ---------- ---------- ---------- 
             ---------- ---------- ---------- ---------- ---------- 

             CGGCTGAAGA CTAACTACTG CGAAAGCATT TGCCAAGGAC GTTTTCGCTG 
             ---------- ---------- ---------- ---------- ---------- 
             ---------- ---------- ---------- ---------- ---------- 
             CGGCTGAAGA CTAACTACTG CGAAAGCATT TGCCAA---- ---------- 
             CGGCTGAAGA CTAACTACTG CGAAAGCATT TGCCAAGGAC GTTTTCGCTG 
             CGGCTGAAGA CTAACTACTG CGAAAGCATT TGCCAAGGAC GTTTTCGCTG 
             CGGCTGAAGA CTAACTACTG CGAAAGCATT TGCCAAGGAC GTTTTCGCTG 
             CGGCTGAAGA CTAACTACTG CGAAAGCATT TGCCAAGGAC GTTTTCGCTG 
             CGGCTGAAGA CTAACTACTG CGAAAGCATT TGCCAA---- ---------- 
             CGGCTG---- ---------- ---------- ---------- ---------- 
             CGGCTGAAGA CTAACTACTG CGAAAGCATT TGCCAAGGAC GTTTTCGCTG 
             CGGCTGAAGA CTAACTACT- ---------- ---------- ---------- 
             CGGCTGAAGA CTAACTACTG CGAAAGCATT TGCC------ ---------- 
             CGGCTGAAGA CTAACTACTG CGAAAGCATT TGCCAAGGAC GTTTTCGCTG 
             CGGCTGAAGA CTAACTACTG CGAAAGCATT TGCCAAGGAC GTTTTCGCTG 
             CGGCTGAAGA CTAACTACTG CGAAAGCATT TGCCAAGGAC GTTTTCGCTG 
             CGGCTGAAGA CTAACTACTG CGAAAGCATT TGCCAAGGAC GTTTTCGCTG 
             CGGCTG---- ---------- ---------- ---------- ---------- 
             ---------- ---------- ---------- ---------- ---------- 
             CGGCTGAAGA CTAACTACTG CGAAAGCA-- ---------- ---------- 
             CGGCTGAAGA CTAACTACTG CGAAAGCATT TGCCAAGGAC GTTTTCGCTG 
             ---------- ---------- ---------- ---------- ---------- 
             CGGCTGAAGA CTAACTACTG CGAAAGCATT TGCCAAGGAC GTTTTCGCTG 
             CGGCTGAAGA CTAACTACTG CGAAAGCATT TGCCAAGGAC GTTTTCGCTG 
             CGGCTGAAGA CTAACTACTG CGAAAGCATT TGCCAAGGAC GTTTTCGCTG 
             CGGCTGAAGA CTAACTACTG CGAAAGCATT TGCCAAGGAC GTTTTCGCTG 
             ---------- ---------- ---------- ---------- ---------- 
             CGGCTGAAGA CTAACTACTG CGAAAGCATT TGCCAAGGAC GTTTTCGCTG 
             CGGCTGAAGA CTAACTACTG CGAAAGCATT TGCCAAGGAC GTTTTCGCTG 
             ---------- ---------- ---------- ---------- ---------- 
             CGGCTGAAGA CTAACTACTG CGAAAGCATT TGCCAAGGAC GTTTTCGCTG 
             CGGCTGAAGA CTAACTACTG CGAAAGCATT TGCCAAGGAC GTTTTCGCTG 
             ---------- ---------- ---------- ---------- ---------- 
             CGGCTGAAGA CTAACTACTG CGAAAGCATT TGCCAAGGAC GTTTTCGCTG 
             CGGCTGAAGA CTAACTACTG CGAAAGCATT TGCCAAGGAC GTTTTCGCTG 
             ---------- ---------- ---------- ---------- ---------- 
             ---------- ---------- ---------- ---------- ---------- 
             CGGCCGAAGA CTAACTACTG CGAAAGCATT TGCCAAGGAC GTTTTCGCTG 
             CGGCTGAAGA CTAACTACTG CGAAAGCATT TGCCAAGGAC GTTTTCGCTG 
             ---------- ---------- ---------- ---------- ---------- 
             CGGCTGAAGA CTAACTACTG CGAAAGCATT TGCCAAGGAC GTTTTCGCTG 
             CGGCTGAAGA CTAACTACTG CGAAAGCATT TGCCAAGGAC GTTTTCGCTG 
             CGGCTGAAGA CTAACTACTG CGAAAGCATT TGCCAAGGAC GTTTTCGCTG 
             CGGCTGAAGA CTAACTACTG CGAAAGCATT TGCCAAGGAC GTTTTCGCTG 
             CGGCTGAAGA CTAACTACTG CGAAAGCATT TGCCAAGGAC GTTTTCGCTG 
             CGGCTGAAGA CTAACTACTG CGAAAGCATT TGCCAAGGAC GTTTTCGCTG 
             CGGCTGAAGA CTAACTACTG CGAAAGCATT TGCCAAGGAC GTTTTCGCTG 
             CGGCTGAAGA CTAACTACTG CGAAAGCATT TGCCAAGGAC GTTTTCGCTG 
             CGGCTGAAGA CTAACTACTG CGAAAGCATT TGCCAAGGAC GTTTTCGCTG 
             CGGCTGAAGA CTAACTACTG CGAAAGCATT TGCCAAGGAC GTTTTCGCTG 
             CGGCTGAAGA CTAACTACTG CGAAAGCATT TGCCAAGGAC GTTTTCGCTG 
             CGGCTGAAGA CTAACTACTG CGAAAGCATT TGCCAAGGAC GTTTTCGCTG 
             ---------- ---------- ---------- ---------- ---------- 
             CGGCTGAAGA CTAACTACTG CGAAAGCATT TGCCAAGGAC GTTTTCGCTG 
             CGGCTGAAGA CTAACTACTG CGAAAGCATT TGCCAAGGAC GTTTTCGCTG 
             ---------- ---------- ---------- ---------- ---------- 
             ---------- ---------- ---------- ---------- ---------- 

             ATCAGGAACG AAAGTTAGGG GATCGAAGAC GATCAGATAC CGTCGTAGTC 
             ---------- ---------- ---------- ---------- ---------- 
             ---------- ---------- ---------- ---------- ---------- 
             ---------- ---------- ---------- ---------- ---------- 
             ATCAGGAACG AAAGTTAGGG GATCGAAGAC GATCAGATAC CGTCGTAGTC 
             ATCAGGAACG AAAGTTAGGG GATCGAAGAC GATCAGATAC CGTCGTAGTC 
             ATCAGGAACG AAAGTTAGGG GATCGAAGAC GATCAGATAC CGTCGTAGTC 
             ATCAGGAACG AAAGTTAGGG GATCGAAGAC GATCAGATAC CGTCGTAGTC 
             ---------- ---------- ---------- ---------- ---------- 
             ---------- ---------- ---------- ---------- ---------- 
             ATCAGGAACG AAAGTTAGGG GATCGAAGAC GATCAGATAC CGTCGTAGTC 
             ---------- ---------- ---------- ---------- ---------- 
             ---------- ---------- ---------- ---------- ---------- 
             ATCAGGAACG AAAGTTAGGG GATCGAAGAC GATCAGATAC CGTCGTAGTC 
             ATCA------ ---------- ---------- ---------- ---------- 
             ATCAGGAACG AAAGTTAGGG GATCGAAGAC GATCAGATAC CGTCGTAGTC 
             ATCAGGAACG AAAGTTAGGG GATCGAAGAC GATCAGATAC CGTCGTAGTC 
             ---------- ---------- ---------- ---------- ---------- 
             ---------- ---------- ---------- ---------- ---------- 
             ---------- ---------- ---------- ---------- ---------- 
             A--------- ---------- ---------- ---------- ---------- 
             ---------- ---------- ---------- ---------- ---------- 
             ATCAGGAACG AAAGTTAGGG GATCGAAGAC GATCAGATAC C--------- 
             ATCAGGAACG AAAGTTAGGG GATCGAAGAC GATCAGATAC CGTCGTAGTC 
             ATCAGGAACG AAAGTTAGGG GATCGAAGAC GATCAGATAC CGTCGTAGTC 
             ATCAGGAAC- ---------- ---------- ---------- ---------- 
             ---------- ---------- ---------- ---------- ---------- 
             ATCAGGAACG AAAGTTAGGG GATCGAAGAC GATCAGATAC CGTCGTAGTC 
             ATCAGGAACG AAAGTTAGGG GATCGAAGAC GATCAGATAC CGTCGTAGTC 
             ---------- ---------- ---------- ---------- ---------- 
             ATCAGGAACG AAAGTTAGGG GATCGAAGAC GATCAGATAC CGTCGTAGTC 
             ATCAGGAACG AAAGTTAGGG GATCGAAGAC GATCAGATAC CGTCGTAGTC 
             ---------- ---------- ---------- ---------- ---------- 
             ATCAGGAACG AAAGTTAGGG GATCGAAGAC GATCAGATAC CGTCGTAGTC 
             ATCAGGAACG AAAGTTAGGG GATCGAAGAC GATCAGATAC CGTCGTAGTC 
             ---------- ---------- ---------- ---------- ---------- 
             ---------- ---------- ---------- ---------- ---------- 
             ATCAGGAACG AAAGTTAGGG GATCGAAGAC GATCAGATAC CGTCGTAGTC 
             ATCAGGAACG AAAGTTAGGG GATCGAAGAC GATCAGATAC CGTCGTAGTC 
             ---------- ---------- ---------- ---------- ---------- 
             ATCAGGAACG AAAGTTAGGG GATCGAAGAC GATCAGATAC CGTCGTAGTC 
             ATCAGGAACG AAAGTTAGGG GATCGAAGAC GATCAGATAC CGTCGTAGTC 
             ATCAGGAACG AAAGTTAGGG GATCGAAGAC GATCAGATAC CGTCGTAGTC 
             ATCAGGAACG AAAGTTAGGG GATCGAAGAC GATCAGATAC CGTCGTAGTC 
             ATCAGGAACG AAAGTTAGGG GATCGAAGAC GATCAGATAC CGTCGTAGTC 
             ATCAGGAACG AAAGTTAGGG GATCGAAGAC GATCAGATAC CGTCGTAGTC 
             ATCAGGAACG AAAGTTAGGG GATCGAAGAC GATCAGATAC CGTCGTAGTC 
             ATCAGGAACG AAAGTTAGGG GATCGAAGAC GATC------ ---------- 
             ATCAGGAACG AAAGTTAGGG GATCGAAGAC GATCAGATAC CGTCGTAGT- 
             ATCAGGAACG AAAGTTAGGG GATCGAAGAC GATCAGATAC CGTCGTAGTC 
             ATCAGGAACG AAAGTTAGGG GATCGAAGAC GATCAGATAC CG-------- 
             ATCAGGAACG AAAGTTAGGG GATCGAAGAC GATCAGATAC CGTCGTAG-- 
             ---------- ---------- ---------- ---------- ---------- 
             ATCAGGAACG AAAGTTAGGG GATCGAAGAC GATCAGATAC CGTCGTAGTC 
             ATCAGGAACG AAAGTTAGGG GATCGAAGAC GATCAGATAC CGTCGTAGTC 
             ---------- ---------- ---------- ---------- ---------- 
             ---------- ---------- ---------- ---------- ---------- 

             TTAACCATAA ACTATGCCGA CTAGGGATCG GGGCTGTTCC GCAACATCGT 
             ---------- ---------- ---------- ---------- ---------- 
             ---------- ---------- ---------- ---------- ---------- 
             ---------- ---------- ---------- ---------- ---------- 
             TTAACCATAA ACTATGCCGA CTAGGGATCG GGGCTTTTCC GAAACATTGT 
             TTAACCATAA ACTATGCCGA CTAGGGATCG GG-------- ---------- 
             TTAACCATAA ACTATGCCGA CTAGGGATCG GG-------- ---------- 
             TTAACCATAA ACTATGCCGA CTAGGGATCG GGGCTTTTCC GAAACATCGT 
             ---------- ---------- ---------- ---------- ---------- 
             ---------- ---------- ---------- ---------- ---------- 
             TTAACCATAA ACTATGCCGA CTAGGGATCG GGACTCTTTA GAAACATTGT 
             ---------- ---------- ---------- ---------- ---------- 
             ---------- ---------- ---------- ---------- -------CGT 
             TTAACCATAA ACTATGCCGA CTAGGGATCG GG-------- ---------- 
             ---------- ---------- ---------- ---------- ---------- 
             TTAACCATAA ACTATGCCGA CTAGGGATCG GGGCTTTTCC GAAACATCGT 
             TTAACCATAA ACTATGCCGA CTAGGGATCG GGGCTTTTCC GAAACATCGT 
             ---------- ---------- ---------- ---------- ---------- 
             ---------- ---------- ---------- ---------- ---------- 
             ---------- ---------- ---------- ---------- ---------- 
             ---------- ---------- ---------- ---------- ---------- 
             ---------- ---------- ---------- ---------- ---------- 
             ---------- ---------- ---------- ---------- ---------- 
             TTAACCATAA ACTATGCCGA CTAGGGATCG GG-------- ---------- 
             TTAACCATAA ACTATGCCGA CTAGGGATCG GG-------- ---------- 
             ---------- ---------- ---------- ---------- ---------- 
             ---------- ---------- ---------- ---------- ---------- 
             TTAACCATAA ACTATGCCGA CTAGGGATCG GG-------- ---------- 
             TTAACCATAA ACTATGCCGA CTAGGGATCG GG-------- ---------- 
             ---------- ---------- ---------- ---------- ---------- 
             TTAACCATAA ACTATGCCGA CTAGGGATCG GG-------- ---------- 
             TTAACCATAA ACTATGCCGA CTAGGGATCG GG-------- ---------- 
             ---------- ---------- ---------- ---------- ---------- 
             TTAACCATAA ACTATGCCGA CTAGGGATCG GG-------- ---------- 
             TTAACCATAA ACTATGCCGA CTAGGGATCG GG-------- ---------- 
             ---------- ---------- ---------- ---------- ---------- 
             ---------- ---------- ---------- ---------- ---------- 
             TTAACCATAA ACGATGCCGA CTAGGGATCG GGACTCTTCA GAAACATCGT 
             TTAACCATAA ACTATGCCGA CTAGGGATCG GG-------- ---------- 
             ---------- ---------- ---------- ---------- ---------- 
             TTAACCATAA ACTATGCCGA CTAGGGATCG GG-------- ---------- 
             TTAACCATAA ACTATGCCGA CTAGGGATCG GGGCTGTTCC GCAACATCGT 
             TTAACCATAA ACTATGCCGA CTAGGGATCG GGGCTGTTCC GCAACATCGT 
             TTAACCATAA ACTATGCCGA CTAGGGATCG GGGCTGTTCC GCAACATCGT 
             TTAACCATAA ACTATGCCGA CTAGGGATCG GGGCTGTTCC GCAACATCGT 
             TTAACCATAA ACTATGCCGA CTAGGGATCG GGGCTGTTCC GCAACATCGT 
             TTAACCATAA ACTATGCCGA CTAGGGATCG GGGCTGTTCC GCAACATCGT 
             ---------- ---------- ---------- ----TCTTCA GAAACATCGT 
             ---------- ---------- ---------- --GCTCTTCA GAAACATCGT 
             TTAACCATAA ACTATGCCGA CTAGGGATCG GGGCTGTTCC GAAACATCGT 
             ---------- ---------- ---------- --GCTGTTCC GAAACATCGT 
             ---------- ---------- ---------- --GCTCTTCA GAAACATCGT 
             ---------- ---------- ---------- ---------- ---------- 
             TTAACCATAA ACTATGCCGA CTA------- --GCTGTTCC GGAATATCGT 
             TTAAC----- ---------- ---------- --GCTGTTCC GGAATATCGT 
             ---------- ---------- ---------- --GCTTTTCC GAAACATTGT 
             ---------- ---------- ---------- ---------- ---------- 

             CCGACGGATG AACCAGGAGC TCTCGAACCA TCTGCGACGC TGCGTCGAGG 
             ---------- ---------- ---------- ---------- ---------- 
             ---------- ---------- ---------- ---------- ---------- 
             GAGACGGATG AACCAGGAGC TTTCCAACCA TCTGCGTCGC TGCGTCGAAG 
             GCGACGCATG AACCAGGAGC TTTCCAACCA TTTACGACGC TGCGTTGAGG 
             ---------- ---------- ---------- ---------- ---------- 
             -------ATG AACCAGGAGC TCTCCAACCA TCTTCGCCGC TGCGTCGAGG 
             GCGACGCATG AACCAGGAGC TTTCCAACCA TTTACGACGC TGTGTTGAAG 
             ---------- ---CAGGAGC TCTCCAACCA TCTGCGCCGC TGCGTCGAAG 
             GAGACGCATG AATCAGGAGC TCTCCAACCA TCTGCGCCGC TGCGTCGAAG 
             CAGGCGAATG AACCAGGAGC TTTCGAATCA CCTCCGACGC TGTGTCGAGG 
             --GGCGAATG AATCAAGAGC TTTCGAACCA CCTGCGTCGC TGCGTCGAAG 
             CAGGCGAATG AATCAAGAGC TTTCGAACCA CCTGCGTCGC TGCGTCGAAG 
             ---------- ---------- ---------- ---------- ---------- 
             GAGACGGATG AATCAAGAAC TCTCCAACCA TCTGCGACGC TGCGTCGAGG 
             GCGACGCATG AACCAAGAGC TCTCTAACCA TTTACGACGC TGTGTTGAGG 
             GCGACGCATG AACCAAGAGC TCTCTAACCA TTTACGACGC TGTGTTGAGG 
             ---------- ---------- TCTCCAACCA CCTCCGCCGC TGCGTCGAGG 
             ---------- ---------- ---------- TTTACGACGC TGTGTTGAGG 
             ---------- ---------- ---------- TTTACGACGC TGTGTTGAGG 
             ---------- ---------- ---------- ---------- ---------- 
             ---------- ---------- ---------- ---------- ---------- 
             ---------- ---------- ---------- ---------- ---------- 
             ---------- ---------- ---------- ---------- ---------- 
             ---------- ---------- -------CCA CCTGCGCCGC TGCGTCGAGG 
             -----GGATG AACCAAGAAC TCTCCGGCCA CCTCAGACGC TGTGTCGAGG 
             ---------- ---------- ---------- ---------- ---------- 
             ---------- ---------- ---------- ---------- ---------- 
             ---------- ---------- ---------- ---------- ---------- 
             ---------- ---------- ---------- ---------- ---------- 
             ---------- ---------- ---------- ---------- ----TCGAGG 
             ---------- ---------- ---------- ---------- ---------- 
             ---------- ---------- ---------- ---------- ---------- 
             ---------- ---------- ---------- ---------- ----TCGAGG 
             ---------- ---------- ---------- ---------- ---------- 
             ---------- ---------- ---------- ---------- ---------- 
             --GACGCATG AACCAGGAGC TGTCCGGCCA CCTCCGGCGC TGCGTCGAAG 
             CAGGCGCATG AACCAGGAGC TGTCGAACCA TCTTCGACGC TGCGTGGAGG 
             ---------- ---------- ---------- ---------- --CGTCGAGG 
             ---------- ---------- ---------- ---------- ---------- 
             ---------- ---------- ---------- ---------- ---------- 
             CCGACGCATG AACCAGGAGC TGTCGAATCA CCTGCGGCGC TGCGTCGAGG 
             CCGACGCATG AACCAGGAGC TGTCGAATCA CCTGCGGCGC TGCGTCGAGG 
             CCGACGCATG AACCAGGAGC TGTCGAATCA CCTGCGGCGC TGCGTCGAGG 
             CCGACGGATG AACCAGGAGC TCTCGAACCA TCTGCGACGC TGCGTCGAGG 
             CCGACGGATG AACCAGGAGC TCTCGAACCA TCTGCGACGC TGCGTCGAGG 
             CCGACGGATG AACCAGGAGC TCTCGAACCA TCTGCGACGC TGCGTCGAGG 
             GAGACGGATG AATCAGGAGC TCTCGAATCA CCTGCGCCGC TGCGTCGAGG 
             GAGACGGATG AATCAGGAGC TCTCGAATCA CCTGCGCCGC TGCGTCGAGG 
             GAGGCGGATG AACCAGGAGC TCTCGGGCCA CCTCAGACGC TGCGTCGAAG 
             GAGGCGGATG AACCAGGAGC TCTCGGGCCA CCTCAGACGC TGCGTCGAAG 
             GAGACGGATG AATCAGGAGC TCTCGAATCA CCTGCGCCGC TGCGTCGAGG 
             ---------- ---------- ---------- ---------- ---------- 
             TCGACGCATG AACCAGGAGC TCTCCAACCA TTTACGCCGC TGTGTTGAGG 
             TCGACGCATG AACCAGGAGC TCTCCAACCA TTTACGCCGC TGTGTTGAGG 
             GCGACGCATG AACCAGGAGC TTTCCAACCA TTTACGACGC TGCGTTGAGG 
             ---------- ---------- ---------- ---------- ---------- 

             GCAACAAGGC TTTCAGCCTG ACCCTCGGCG TGAAGCCCCA GACGCTCTCG 
             ---------- ---------- ---------- ---------- ---------- 
             ---------- ---------- ---------- ---------- ---------- 
             GAAACAAAGC TTTCAGCCTT ACTATTGGCG TGAAGCCGCA CACTCTTTCA 
             GAAGCAAGAT TTTCAGCTTG ACCTTGGGCG TGAAACCGCA GACACTCTCG 
             ---------- ---------- ---------- ---------- ---------- 
             GCAACAAAGC CTTCAGTCTC ACCATCGGCG TGAAGCCGCA AACCCTCTCC 
             GAAGCAAGAT ATTCAGCTTG ACCTTGGGCG TGAAACCGCA GACACTCTCG 
             GAAACAAGGC ATTCAGCCTT ACTATTGGTG TGAAGCCGCA CACTCTTTCA 
             GAAACAAGGC ATTCAGCCTT ACTATTGGTG TGAAGCCGCA CACTCTTTCA 
             GGAATAAGGC GTTCAGCCTT ACCCTTGGCG TGAAGCCCCA GACCCTCTCT 
             GAAATAAGGC TTTCAGCCTC ACCATAGGTG TGAAGCCGCA TACGCTCTCG 
             GAAATAAGGC TTTCAGCCTC ACCATAGGTG TGAAGCCGCA TACGCTCTCG 
             ---------- ---------- ---------- ---------- ---------- 
             GAAACAAGGC GTTCAGTCTT ACCATCGGCG TGAAGCCACA CACGCTCTCA 
             GAAGCAAGAT TTTCAGCTTA ACCTTGGGCG TGAAACCGCA AACGCTCTCG 
             GAAGCAAGAT TTTCAGCTTA ACCTTGGGCG TGAAACCGCA AACGCTCTCG 
             GCAACAAGGC ATTCAGTCTC ACCATCGGCG TGAAGCCGCA GACCCTTTCC 
             GAAGCAAGAT TTTCAGCTTG ACTCTGGGTG TAAAGCCGCA GACTCTCTCT 
             GAAGCAAGAT TTTCAGCTTG ACTCTGGGTG TAAAGCCGCA GACTCTCTCT 
             ---------- ---------- ---------- ---------- ---------- 
             ---------- ---------- ---------- ---------- ---------- 
             ---------- ---------- ---------- ---------- ---------- 
             ---------- ---------- ---------- ---------- ---------- 
             GCAACAAGGC CTTCAGCCTT ACCATTGGCG TGAAGCCGCA CACGCTTTCG 
             GCAACAAGGC TTTTAGTCTG ACTCTTGGTG TGAAGCCGCA GACGCTGAGC 
             ---------- ---------- ---------- ---------- ---------- 
             ---------- ---------- ---------- ---------- ---------- 
             ---------- ---------- ---------- ---------- ---------- 
             ---------- ---------- ---------- ---------- ---------- 
             GCAACAAGGC CTTCAGCCTG ACGCTGGGCG TGAAGCCCCA GACGCTCTCC 
             ---------- ---------- ---------- ---------- ---------- 
             ---------- ---------- ---------- ---------- ---------- 
             GAAACAAGGC CTTCAGCCTG ACGCTGGGCG TGAAGCCGCA GACGCTCTCC 
             ---------- ---------- ---------- ---------- ---------- 
             ---------- ---------- ---------- ---------- ---------- 
             GCAACAAGGC CTTCAGCCTG ACCCTGGGCG TGAAGCCGCA GACGCTCTCC 
             GAAACAACGC CTTCAGTCTC ACTTTTGGTG TCAAGGCCCA AAATTTGTCG 
             GCAACAAGGC ATTCAGTCTA ACCCTTGGCG TGAAGCCCCA GACTCTCTCG 
             ---------- ---------- ---------- ---------- ---------- 
             ---------- ---------- ---------- ---------- ---------- 
             GTAACAAGGC GTTCAGCCTC ACCCTTGGCG TGAAGCCTCA GACGCTGTCT 
             GTAACAAGGC GTTCAGCCTC ACCCTTGGCG TGAAGCCTCA GACGCTGTCT 
             GTAACAAGGC GTTCAGCCTC ACCCTTGGCG TGAAGCCTCA GACGCTGTCT 
             GCAACAAGGC TTTCAGCCTG ACCCTCGGCG TGAAGCCCCA GACGCTCTCG 
             GCAACAAGGC TTTCAGCCTG ACCCTCGGCG TGAAGCCCCA GACGCTCTCG 
             GCAACAAGGC TTTCAGCCTG ACCCTCGGCG TGAAGCCCCA GACGCTCTCG 
             GGAACAAGGC TTTCAGCCTT ACCATTGGTG TGAAGCCGCA TACACTTTCG 
             GGAACAAGGC TTTCAGCCTT ACCATTGGTG TGAAGCCGCA TACACTTTCG 
             GCAACAAGGC TTTTAGTCTC ACCCTTGGTG TCAAGCCGCA GACTCTCAGT 
             GCAACAAGGC TTTTAGTCTC ACCCTTGGTG TCAAGCCGCA GACTCTCAGT 
             GGAACAAGGC TTTCAGCCTT ACCATTGGTG TGAAGCCGCA TACACTTTCG 
             ---------- ---------- ---------- ---------- ---------- 
             GCAGTAAAAT TTTCAGCTTG ACGCTAGGCG TGAAACCACA GACGCTGTCT 
             GCAGTAAAAT TTTCAGCTTG ACGCTAGGCG TGAAACCACA GACGCTGTCT 
             GAAGCAAGAT TTTCAGCTTG ACCTTGGGCG TGAAACCGCA GACACTCTCG 
             ---------- ---------- ---------- ---------- ---------- 

             AACGGCCTCA AGTACTCGCT GGCCACGGGC AACTGGGGCG ATCAGAAGAA 
             ---------- ---------- ---------- ---------- ---------- 
             ---------- ---------- ---------- ---------- ---------- 
             AACGGTCTCA AGTACTCGCT TGCCACCGGC AACTGGGGCG ACCAGAAGAA 
             AACGGCCTGA AATACTCGCT TGCCACGGGT AACTGGGGCG ACCAGAAGAA 
             ---------- ---------- ---------- ---------- ---------- 
             AACGGTCTCA AGTACTCCCT GGCCACCGGC AACTGGGGTG ACCAGAAGAA 
             AACGGCTTGA AATACTCGCT TGCCACCGGT AACTGGGGTG ACCAGAAGAA 
             AACGGTCTTA AGTACTCGCT TGCCACCGGC AACTGGGGCG ACCAGAAGAA 
             AACGGTCTTA AGTACTCGCT TGCCACCGGC AACTGGGGCG ACCAGAAGAA 
             AACGGCCTCA AATATTCTTT GGCCACTGGC AACTGGGGCG ACCAAAAGAA 
             AACGGTCTCA AGTATTCGCT TGCCACTGGC AACTGGGGCG ACCAGAAGAA 
             AACGGTCTCA AGTATTCGCT TGCCACTGGC AACTGGGGCG ACCAGAAGAA 
             ---------- ---------- ---------- ---------- ---------- 
             AACGGTCTCA AGTACTCGCT TGCCACTGGC AACTGGGGCG ACCAGAAGAA 
             AACGGCCTAA AATACTCGCT TGCCACCGGT AACTGGGGCG ACCAGAAGAA 
             AACGGCCTAA AATACTCGCT TGCCACCGGT AACTGGGGCG ACCAGAAGAA 
             AACGGCCTCA AGTACTCCTT GGCCACCGGC AACTGGGGTG ATCAGAAGAA 
             AACGGCCTTA AATACTCGCT TGCCACCGGA AACTGGGGTG ACCAGAAGAA 
             AACGGCCTTA AATACTCGCT TGCCACCGGA AACTGGGGTG ACCAGAAGAA 
             ---------- ---------- ---------- ---------- ---------- 
             ---------- ---------- ---------- ---------- ---------- 
             ---------- ---------- ---------- ---------- ---------- 
             ---------- ---------- ---------- ---------- ---------- 
             AACGGTCTCA AGTACTCACT TGCCACTGGT AACTGGGGCG ACCAGAAGAA 
             AACGGTCTCA AGTATTCGCT GGCTACCGGC AACTGGGGCG ATCAGAAGAA 
             ---------- ---------- ---------- ---------- ---------- 
             ---------- ---------- ---------- ---------- ---------- 
             ---------- ---------- ---------- ---------- ---------- 
             ---------- ---------- ---------- ---------- ---------- 
             AACGGCCTGA AGTACTCGCT GGCCACGGGC AACTGGGGCG ACCAGAAGAA 
             ---------- ---------- ---------- ---------- ---------- 
             ---------- ---------- ---------- ---------- ---------- 
             AACGGCCTCA AGTACTCGCT GGCCACGGGC AACTGGGGCG ACCAGAAGAA 
             ---------- ---------- ---------- ---------- ---------- 
             ---------- ---------- ---------- ---------- ---------- 
             AACGGCCTGA AGTACTCGCT GGCCACGGGC AACTGGGGCG ACCAGAAGAA 
             AACGGTCTCA AGTACTCGCT GGCCACCGGC AACTGGGGCG ACCAGAAGAA 
             AACGGCCTCA AGTACTCTCT CGCCACCGGA AACTGGGGCG ACCAGAAGAA 
             ---------- ---------- ---------- ---------- ---------- 
             ---------- ---------- ---------- ---------- ---------- 
             AATGGACTCA AGTACTCCCT GGCCACCGGC AACTGGGGCG ATCAAAAGAA 
             AATGGACTCA AGTACTCCCT GGCCACCGGC AACTGGGGCG ATCAAAAGAA 
             AATGGACTCA AGTACTCCCT GGCCACCGGC AACTGGGGCG ATCAAAAGAA 
             AACGGCCTCA AGTACTCGCT GGCCACGGGC AACTGGGGCG ATCAGAAGAA 
             AACGGCCTCA AGTACTCGCT GGCCACGGGC AACTGGGGCG ATCAGAAGAA 
             AACGGCCTCA AGTACTCGCT GGCCACGGGC AACTGGGGCG ATCAGAAGAA 
             AACGGTCTCA AGTACTCGCT TGCCACGGGC AACTGGGGCG ACCAAAAGAA 
             AACGGTCTCA AGTACTCGCT TGCCACGGGC AACTGGGGCG ACCAAAAGAA 
             AACGGCCTCA AGTATTCGCT GGCTACCGGC AACTGGGGCG ATCAGAAAAA 
             AACGGCCTCA AGTATTCGCT GGCTACCGGC AACTGGGGCG ATCAGAAAAA 
             AACGGTCTCA AGTACTCGCT TGCCACGGGC AACTGGGGCG ACCAAAAGAA 
             ---------- ---------- ---------- ---------- ---------- 
             AACGGACTGA AATACTCCCT TGCCACAGGC AACTGGGGTG ATCAGAAGAA 
             AACGGACTGA AATACTCCCT TGCCACAGGC AACTGGGGTG ATCAGAAGAA 
             AACGGCCTGA AATACTCGCT TGCCACGGGT AACTGGGGCG ACCAGAAGAA 
             ---------- ---------- ---------- ---------- ---------- 

             GGCCATGAGC TCGACCGCCG GCGTGTCTCA GGTCTTGAAC CGGTACACGT 
             ---------- ---------- ---------- ---------- ---------- 
             ---------- ---------- ---------- ---------- ---------- 
             GGCCATGAGT TCGACTGCCG GCGTATCCCA GGTGCTAAAC CGGTACACGT 
             GGCTATGAAC TCGACGGCCG GTGTTTCTCA AGTCTTGAAC CGGTACACGT 
             ---------- ---------- ---------- ---------- ---------- 
             GGCCATGAGC TCCACCGCTG GTGTCTCTCA GGTGTTGAAT CGGTACACGT 
             GGCTATGAAC TCGACTGCCG GTGTCTCTCA AGTCTTGAAC CGGTACACAT 
             GGCCATGAGT TCGACTGCCG GCGTGTCCCA GGTGCTGAAT CGGTACACGT 
             GGCCATGAGT TCGACTGCCG GCGTGTCCCA GGTGCTGAAT CGGTACACGT 
             GGCCATGAGC TCTACCGCCG GCGTGTCGCA AGTCCTGAAT CGGTACACCT 
             AGCAATGAGC TCGACCGCCG GCGTGTCTCA AGTGCTGAAT CGGTACACGT 
             AGCAATGAGC TCGACCGCCG GCGTGTCTCA AGTGCTGAAT CGGTACACGT 
             ---------- ---------- ---------- ---------- ---------- 
             GGCCATGAGC TCGACTGCCG GTGTGTCTCA GGTGTTGAAT CGGTACACGT 
             GGCTATGAAC TCAACTGCCG GTGTTTCTCA AGTCTTGAAC CGGTATACAT 
             GGCTATGAAC TCAACTGCCG GTGTTTCTCA AGTCTTGAAC CGGTATACAT 
             GGCCATGAGC TCCACTGCAG GCGTCTCTCA GGTGTTGAAC CGGTACACGT 
             GGCTATGAAC TCGACTGCCG GTGTTTCCCA AGTCTTAAAC CGGTACACAT 
             GGCTATGAAC TCGACTGCCG GTGTTTCCCA AGTCTTAAAC CGGTACACAT 
             ---------- ---------- ---------- ---------- ---------- 
             ---------- ---------- ---------- ---------- ---------- 
             ---------- ---------- ---------- ---------- ---------- 
             ---------- ---------- ---------- ---------- ---------- 
             GGCCATGAGC TCGACCGCCG GCGTGTCCCA GGTGTTGAAT CGGTACACGT 
             GGCGATGAGC TCCACCGCCG GCGTCTCGCA GGTGCTGAAC CGGTACACTT 
             ---------- ---------- ---------- ---------- ---------- 
             ---------- ---------- ---------- ---------- ---------- 
             ---------- ---------- ---------- ---------- ---------- 
             ---------- ---------- ---------- ---------- ---------- 
             GGCCATGAGC TCGACCGCCG GCGTGTCCCA GGTGCTGAAC CGCTACACCT 
             ---------- ---------- ---------- ---------- ---------- 
             ---------- ---------- ---------- ---------- ---------- 
             GGCCATGAGC TCGACCGCCG GCGTCTCGCA GGTGCTGAAC CGCTACACCT 
             ---------- ---------- ---------- ---------- ---------- 
             ---------- ---------- ---------- ---------- ---------- 
             GGCCATGAGC TCGACCGCCG GCGTCTCCCA GGTCTTGAAC CGCTACACGT 
             GGCCATGAGC TCTACTGCCG GCGTGTCTCA AGTCTTGAAC CGATACACGT 
             GGCAATGAGC TCAACTGCCG GCGTGTCACA GGTGCTTAAC CGGTACACGT 
             ---------- ---------- ---------- ---------- ---------- 
             ---------- ---------- ---------- ---------- ---------- 
             GGCCATGAGC TCGACGGCCG GCGTGTCGCA GGTGCTCAAC CGTTACACGT 
             GGCCATGAGC TCGACGGCCG GCGTGTCGCA GGTGCTCAAC CGTTACACGT 
             GGCCATGAGC TCGACGGCCG GCGTGTCGCA GGTGCTCAAC CGTTACACGT 
             GGCCATGAGC TCGACCGCCG GCGTGTCTCA GGTCTTGAAC CGGTACACGT 
             GGCCATGAGC TCGACCGCCG GCGTGTCTCA GGTCTTGAAC CGGTACACGT 
             GGCCATGAGC TCGACCGCCG GCGTGTCTCA GGTCTTGAAC CGGTACACGT 
             AGCAATGAGC TCGACGGCTG GCGTCTCTCA GGTGCTGAAC CGGTACACGT 
             AGCAATGAGC TCGACGGCTG GCGTCTCTCA GGTGCTGAAC CGGTACACGT 
             GGCCATGAGC TCGACCGCCG GCGTCTCTCA GGTCCTGAAC CGGTACACGT 
             GGCCATGAGC TCGACCGCCG GCGTCTCTCA GGTCCTGAAC CGGTACACGT 
             AGCAATGAGC TCGACGGCTG GCGTCTCTCA GGTGCTGAAC CGGTACACGT 
             ---------- ---------- ---------- ---------- ---------- 
             GGCTATGAAC TCGACTGCCG GTGTTTCTCA AGTTTTGAAT CGGTACACAT 
             GGCTATGAAC TCGACTGCCG GTGTTTCTCA AGTTTTGAAT CGGTACACAT 
             GGCTATGAAC TCGACGGCCG GTGTTTCTCA AGTCTTGAAC CGGTACACGT 
             ---------- ---------- ---------- ---------- ---------- 

             TTGCCTCGAC TCTCTCCCAT CTACGCCGCA CCAACACGCC CATCGGCCGC 
             ---------- ---------- ---------- ---------- ---------- 
             ---------- ---------- ---------- ---------- ---------- 
             TTGCGTCGAC TCTTTCCCAT CTTCGACGCA CGAATACGCC CATCGGGCGC 
             TTGCTTCGAC CTTGTCCCAT CTGAGACGTA CCAACACGCC CATCGGTCGC 
             ---------- ---------- ---------- ---------- ---------- 
             TCGCTTCGAC ACTCTCTCAT TTGAGACGCA CCAACACCCC TATCGGTCGC 
             TTGCTTCGAC CTTGTCCCAT CTGAGACGTA CCAATACGCC CATCGGTCGC 
             TTGCCTCGAC TCTGTCCCAT CTTCGACGCA CGAACACGCC AATCGGTCGC 
             TTGCCTCGAC TCTGTCCCAT CTTCGACGCA CGAACACGCC AATCGGTCGC 
             TCGCCTCGAC CTTGTCCCAT CTCAGACGCA CCAACACACC CATTGGCCGC 
             TTGCTTCGAC ATTGTCCCAT CTCCGACGCA CAAATACGCC CATCGGTCGC 
             TTGCTTCGAC ATTGTCCCAT CTCCGACGCA CAAATACGCC CATCGGTCGC 
             ---------- ---------- ---------- ---------- ---------- 
             TTGCGTCGAC GCTGTCCCAT CTTCGACGCA CAAACACGCC TATCGGTCGC 
             TCGCTTCGAC CTTGTCCCAT CTGAGACGTA CCAATACACC CATTGGTCGC 
             TCGCTTCGAC CTTGTCCCAT CTGAGACGTA CCAATACACC CATTGGTCGC 
             TTGCGTCGAC ACTGTCCCAT TTGAGACGCA CCAACACTCC CATCGGTCGC 
             TCGCATCGAC CCTGTCCCAT CTGAGACGTA CCAATACACC CATTGGCCGC 
             TCGCATCGAC CCTGTCCCAT CTGAGACGTA CCAATACACC CATTGGCCGC 
             ---------- ---------- ---------- ---------- ---------- 
             ---------- ---------- ---------- ---------- ---------- 
             ---------- ---------- ---------- ---------- ---------- 
             ---------- ---------- ---------- ---------- ---------- 
             TTGCGTCGAC ATTGTCCCAT CTTCGACGCA CGAACACGCC CATCGGTCGC 
             TCGCCTCTAC TCTGTCTCAC CTGAGACGCA CCAACACGCC CATCGGTCGT 
             ---------- ---------- ---------- ---------- ---------- 
             ---------- ---------- ---------- ---------- ---------- 
             ---------- ---------- ---------- ---------- ---------- 
             ---------- ---------- ---------- ---------- ---------- 
             TCGCCTCGAC CCTGTCTCAC CTGCGGCGCA CCAACACGCC CATCGGCCGC 
             ---------- ---------- ---------- ---------- ---------- 
             ---------- ---------- ---------- ---------- ---------- 
             TCGCGTCGAC CCTGTCCCAT CTGAGACGCA CCAACACGCC CATCGGCCGC 
             ---------- ---------- ---------- ---------- ---------- 
             ---------- ---------- ---------- ---------- ---------- 
             TCGCCTCGAC CCTGTCGCAT TTGCGACGCA CCAACACGCC CATCGGCCGT 
             TCGCCTCAAC TTTGTCCCAT TTGAGACGTA CAAACACGCC CATTGGGCGC 
             TTGCATCGAC TCTGTCCCAT TTACGCCGCA CTAACACGCC CATTGGTCGC 
             ---------- ---------- ---------- ---------- ---------- 
             ---------- ---------- ---------- ---------- ---------- 
             TCGCCTCGAC TCTGTCCCAT TTGCGCCGGA CGAACACTCC GATCGGCCGC 
             TCGCCTCGAC TCTGTCCCAT TTGCGCCGGA CGAACACTCC GATCGGCCGC 
             TCGCCTCGAC TCTGTCCCAT TTGCGCCGGA CGAACACTCC GATCGGCCGC 
             TTGCCTCGAC TCTCTCCCAT CTACGCCGCA CCAACACGCC CATCGGCCGC 
             TTGCCTCGAC TCTCTCCCAT CTACGCCGCA CCAACACGCC CATCGGCCGC 
             TTGCCTCGAC TCTCTCCCAT CTACGCCGCA CCAACACGCC CATCGGCCGC 
             TCGCGTCGAC TCTGTCCCAT CTCCGACGTA CGAACACGCC TATCGGTCGC 
             TCGCGTCGAC TCTGTCCCAT CTCCGACGTA CGAACACGCC TATCGGTCGC 
             TCGCCTCGAC TCTGTCTCAC TTGAGACGCA CCAACACGCC CATCGGCCGC 
             TCGCCTCGAC TCTGTCTCAC TTGAGACGCA CCAACACGCC CATCGGCCGC 
             TCGCGTCGAC TCTGTCCCAT CTCCGACGTA CGAACACGCC TATCGGTCGC 
             ---------- ---------- ---------- ---------- ---------- 
             TTGCTTCGAC TTTGTCCCAT CTGAGACGTA CCAACACACC CATCGGTCGG 
             TTGCTTCGAC TTTGTCCCAT CTGAGACGTA CCAACACACC CATCGGTCGG 
             TTGCTTCGAC CTTGTCCCAT CTGAGACGTA CCAACACGCC CATCGGTCGC 
             ---------- ---------- ---------- ---------- ---------- 

             GACGGCAAGC TGGCAAAGCC ACGCCAGCTC CACAACACGC ACTGGGGCCT 
             ---------- ---------- ---------- ---------- ---------- 
             ---------- ---------- ---------- ---------- ---------- 
             GATGGCAAGC TGGCGAAGCC GCGCCAGCTC CACAACACGC ACTGGGGTCT 
             GATGGCAAGC TGGCCAAACC ACGCCAACTT CACAACACTC ATTGGGGACT 
             ---------- ---------- ---------- ---------- ---------- 
             GATGGTAAGC TGGCCAAGCC ACGCCAACTT CACAACACCC ACTGGGGTCT 
             GATGGCAAGC TGGCCAAGCC ACGCCAACTT CACAACACTC ATTGGGGACT 
             GACGGCAAGC TGGCGAAGCC GCGCCAGCTC CACAACACGC ACTGGGGTCT 
             GACGGCAAGC TGGCGAAGCC GCGCCAGCTC CACAACACGC ACTGGGGTCT 
             GATGGTAAGC TGGCAAAGCC ACGCCAACTC CACAACACGC ATTGGGGTCT 
             GATGGCAAGC TGGCGAAGCC GCGCCAGCTC CACAACACGC ACTGGGGTCT 
             GATGGCAAGC TGGCGAAGCC GCGCCAGCTC CACAACACGC ACTGGGGTCT 
             ---------- ---------- ---------- ---------- ---------- 
             GACGGCAAGC TGGCGAAGCC GCGCCAACTC CACAACACGC ACTGGGGTCT 
             GATGGCAAGC TGGCCAAGCC ACGTCAACTC CACAACACCC ATTGGGGACT 
             GATGGCAAGC TGGCCAAGCC ACGTCAACTC CACAACACCC ATTGGGGACT 
             GATGGCAAGC TGGCCAAGCC ACGCCAGCTC CACAACACTC ACTGGGGTCT 
             GATGGCAAGC TGGCCAAGCC ACGCCAACTC CACAACACTC ATTGGGGACT 
             GATGGCAAGC TGGCCAAGCC ACGCCAACTC CACAACACTC ATTGGGGACT 
             ---------- ---------- ---------- ---------- ---------- 
             ---------- ---------- ---------- ---------- ---------- 
             ---------- ---------- ---------- ---------- ---------- 
             ---------- ---------- ---------- ---------- ---------- 
             GATGGCAAGC TGGCGAAGCC GCGCCAGCTC CACAACACGC ACTGGGGTCT 
             GACGGCAAGC TCGCCAAGCC GCGACAGCTC CACAACACCC ACTGGGGTCT 
             ---------- ---------- ---------- ---------- ---------- 
             ---------- ---------- ---------- ---------- ---------- 
             ---------- ---------- ---------- ---------- ---------- 
             ---------- ---------- ---------- ---------- ---------- 
             GACGGCAAGC TGGCCAAGCC GCGCCAGCTC CACAACACCC ACTGGGGCCT 
             ---------- ---------- ---------- ---------- ---------- 
             ---------- ---------- ---------- ---------- ---------- 
             GACGGCAAGC TGGCCAAGCC GCGCCAGCTC CACAACACGC ACTGGGGTCT 
             ---------- ---------- ---------- ---------- ---------- 
             ---------- ---------- ---------- ---------- ---------- 
             GACGGCAAGC TGGCAAAGCC GCGCCAGCTC CACAACACCC ACTGGGGTCT 
             GATGGCAAGC TGGCCAAACC ACGCCAGCTC CACAACACCC ACTGGGGCCT 
             GACGGCAAGC TGGCAAAACC ACGTCAGCTT CACAACACTC ACTGGGGCCT 
             ---------- ---------- ---------- ---------- ---------- 
             ---------- ---------- ---------- ---------- ---------- 
             GATGGCAAGT TGGCAAAGCC GCGCCAGCTG CACAACACGC ACTGGGGTCT 
             GATGGCAAGT TGGCAAAGCC GCGCCAGCTG CACAACACGC ACTGGGGTCT 
             GATGGCAAGT TGGCAAAGCC GCGCCAGCTG CACAACACGC ACTGGGGTCT 
             GACGGCAAGC TGGCAAAGCC ACGCCAGCTC CACAACACGC ACTGGGGCCT 
             GACGGCAAGC TGGCAAAGCC ACGCCAGCTC CACAACACGC ACTGGGGCCT 
             GACGGCAAGC TGGCAAAGCC ACGCCAGCTC CACAACACGC ACTGGGGCCT 
             GATGGCAAGC TGGCGAAGCC GCGCCAGCTC CACAACACGC ACTGGGGTCT 
             GATGGCAAGC TGGCGAAGCC GCGCCAGCTC CACAACACGC ACTGGGGTCT 
             GACGGCAAGC TCGCCAAGCC GCGCCAGCTA CACAACACCC ACTGGGGTCT 
             GACGGCAAGC TCGCCAAGCC GCGCCAGCTA CACAACACCC ACTGGGGTCT 
             GATGGCAAGC TGGCGAAGCC GCGCCAGCTC CACAACACGC ACTGGGGTCT 
             ---------- ---------- ---------- ---------- ---------- 
             GATGGCAAGT TGGCCAAGCC TCGCCAACTC CATAATACTC ACTGGGGACT 
             GATGGCAAGT TGGCCAAGCC TCGCCAACTC CATAATACTC ACTGGGGACT 
             GATGGCAAGC TGGCCAAACC ACGCCAACTT CACAACACTC ATTGGGGACT 
             ---------- ---------- ---------- ---------- ---------- 

             CGTCTGTCCA GCCGAGACGC CCGAGGGACA GGCCTGTGGT CTGGTCAAGA 
             ---------- ---------- ---------- ---------- ---------- 
             ---------- ---------- ---------- ---------- ---------- 
             CGTCTGTCCG GCCGAGACGC CAGAGGGACA AGCCTGCGGT CTTGTCAAGA 
             TGTTTGCCCT GCTGAGACTC CCGAAGGACA AGCTTGTGGC CTGGTCAAGA 
             ---------- ---------- ---------- ---------- ---------- 
             CGTCTGCCCG GCCGAGACGC CCGAAGGACA GGCTTGCGGC CTTGTCAAAA 
             TGTTTGCCCT GCTGAGACGC CCGAAGGACA AGCCTGTGGC CTGGTCAAGA 
             CGTCTGTCCG GCCGAGACGC CCGAGGGACA AGCCTGCGGT CTTGTCAAGA 
             CGTCTGTCCG GCCGAGACGC CCGAGGGACA AGCCTGCGGT CTTGTCAAGA 
             AGTCTGCCCT GCCGAGACCC CCGAAGGACA GGCGTGTGGT CTAGTCAAGA 
             CGTCTGCCCA GCCGAGACGC CCGAAGGACA AGCCTGTGGC CTGGTCAAGA 
             CGTCTGCCCA GCTGAGACGC CCGAAGGACA AGCCTGTGGC CTTGTCAAGA 
             ---------- ---------- ---------- ---------- ---------- 
             TGTCTGCCCA GCCGAGACGC CCGAGGGACA AGCTTGCGGC CTTGTCAAGA 
             TGTTTGCCCA GCTGAGACGC CCGAAGGACA AGCTTGTGGC TTGGTCAAGA 
             TGTTTGCCCA GCTGAGACGC CCGAAGGACA AGCTTGTGGC TTGGTCAAGA 
             TGTCTGCCCG GCTGAGACGC CCGAAGGACA AGCTTGCGGT CTCGTCAAAA 
             CGTTTGCCCA GCTGAGACAC CCGAAGGACA GGCTTGTGGC CTGGTCAAGA 
             CGTTTGCCCA GCTGAGACAC CCGAAGGACA GGCTTGTGGC CTGGTCAAGA 
             ---------- ---------- ---------- ---------- ---------- 
             ---------- ---------- ---------- ---------- ---------- 
             ---------- ---------- ---------- ---------- ---------- 
             ---------- ---------- ---------- ---------- ---------- 
             TGTCTGCCCA GCCGAAACCC CTGAAGGACA AGCCTGCGGC CTTGTCAAGA 
             TGTCTGCCCG GCCGAGACGC CCGAGGGCCA GGCGTGCGGC CTGGTCAAGA 
             ---------- ---------- ---------- ---------- ---------- 
             ---------- ---------- ---------- ---------- ---------- 
             ---------- ---------- ---------- ---------- ---------- 
             ---------- ---------- ---------- ---------- ---------- 
             TGTCTGCCCG GCCGAGACGC CCGAGGGGCA GGCCTGCGGC CTGGTGAAGA 
             ---------- ---------- ---------- ---------- ---------- 
             ---------- ---------- ---------- ---------- ---------- 
             CGTCTGCCCG GCCGAGACGC CCGAGGGCCA GGCCTGCGGC CTGGTCAAGA 
             ---------- ---------- ---------- ---------- ---------- 
             ---------- ---------- ---------- ---------- ---------- 
             CGTGTGCCCG GCCGAGACGC CCGAGGGACA GGCTTGCGGC CTGGTCAAGA 
             CGTCTGTCCA GCCGAGACCC CCGAAGGCCA GGCCTGTGGT CTGGTCAAGA 
             CGTCTGCCCA GCCGAAACAC CCGAAGGACA AGCCTGTGGT CTGGTCAAGA 
             ---------- ---------- ---------- ---------- ---------- 
             ---------- ---------- ---------- ---------- ---------- 
             CGTCTGTCCG GCCGAGACCC CCGAAGGCCA GGCTTGCGGC CTCGTCAAGA 
             CGTCTGTCCG GCCGAGACCC CCGAAGGCCA GGCTTGCGGC CTCGTCAAGA 
             CGTCTGTCCG GCCGAGACCC CCGAAGGCCA GGCTTGCGGC CTCGTCAAGA 
             CGTCTGTCCA GCCGAGACGC CCGAGGGACA GGCCTGTGGT CTGGTCAAGA 
             CGTCTGTCCA GCCGAGACGC CCGAGGGACA GGCCTGTGGT CTGGTCAAGA 
             CGTCTGTCCA GCCGAGACGC CCGAGGGACA GGCCTGTGGT CTGGTCAAGA 
             CGTCTGCCCT GCCGAGACGC CCGAAGGTCA AGCTTGTGGC CTTGTCAAGA 
             CGTCTGCCCT GCCGAGACGC CCGAAGGTCA AGCTTGTGGC CTTGTCAAGA 
             CGTCTGCCCG GCCGAGACGC CCGAGGGACA GGCGTGCGGC CTGGTCAAGA 
             CGTCTGCCCG GCCGAGACGC CCGAGGGACA GGCGTGCGGC CTGGTCAAGA 
             CGTCTGCCCT GCCGAGACGC CCGAAGGTCA AGCTTGTGGC CTTGTCAAGA 
             ---------- ---------- ---------- ---------- ---------- 
             CGTTTGCCCG GCCGAGACGC CAGAAGGACA AGCTTGTGGC CTGGTCAAGA 
             CGTTTGCCCG GCCGAGACGC CAGAAGGACA AGCTTGTGGC CTGGTCAAGA 
             TGTTTGCCCT GCTGAGACTC CCGAAGGACA AGCTTGTGGC CTGGTCAAGA 
             ---------- ---------- ---------- ---------- ---------- 

             ATCTCTCCCT CATGTGCTAC GTCAGCGTCG GCACGCCAGG CGATCCGATC 
             ---------- ---------- ---------- ---------- ---------- 
             ---------- ---------- ---------- ---------- ---------- 
             ATCTCTCGCT CATGTGCTAT GTCAGCGTGG GCACACCAGG CGAACCGATC 
             ATCTGTCGCT CATGTGCTAC GTCAGCGTTG GCACACCTGG CGAGCCTATC 
             ---------- ---------- ---------- ---------- ---------- 
             ACCTGTCGCT CATGTGCTAC GTCAGTGTGG GCACCCCGGG TGAGCCCATC 
             ATCTGTCGCT CATGTGCTAC GTCAGCGTTG GCACACCTGG CGAACCTATC 
             ATCTTTCGCT CATGTGCTAC GTCAGCGTGG GCACACCGGG CGAACCGATC 
             ATCTTTCGCT CATGTGCTAC GTCAGCGTGG GCACACCGGG CGAACCGATC 
             ATCTCTCTCT CATGTGCTAT GTCAGCGTCG GCACACCAGG CGAACCCATT 
             ATCTCTCGCT CATGTGTTAT GTCAGCGTCG GTACCCCTGG CGAGCCCATC 
             ATCTCTCGCT CATGTGTTAT GTCAGCGTCG GTACCCCTGG CGAGCCCATC 
             ---------- ---------- ---------- ---------- ---------- 
             ATCTCTCGCT AATGTGCTAC GTCAGCGTCG GCACGCCGGG CGAGCCCATC 
             ATCTGTCGCT CATGTGCTAC GTCAGTGTTG GCACACCTGG CGAGCCTATC 
             ATCTGTCGCT CATGTGCTAC GTCAGTGTTG GCACACCTGG CGAGCCTATC 
             ACCTTTCGCT CATGTGCTAC GTCAGTGTGG GTACACCGGG TGAGCCCATC 
             ATCTGTCGCT CATGTGCTAC GTCAGTGTTG GCACGCCTGG GGAGCCTATC 
             ATCTGTCGCT CATGTGCTAC GTCAGTGTTG GCACGCCTGG GGAGCCTATC 
             ---------- ---------- ---------- ---------- ---------- 
             ---------- ---------- ---------- ---------- ---------- 
             ---------- ---------- ---------- ---------- ---------- 
             ---------- ---------- ---------- ---------- ---------- 
             ATCTCTCACT CATGTGCTAC GTCAGCGTGG GCACGCCTGG CGAACCTATC 
             ATCTCTCGCT CATGTGCTAC GTTAGCGTAG GCACGCCCGG AGAGCCCATC 
             ---------- ---------- ---------- ---------- ---------- 
             ---------- ---------- ---------- ---------- ---------- 
             ---------- ---------- ---------- ---------- ---------- 
             ---------- ---------- ---------- ---------- ---------- 
             ACCTCTCCCT CATGTGCTAC GTCAGCGTCG GCACGCCCGG CGAGCCCATC 
             ---------- ---------- ---------- ---------- ---------- 
             ---------- ---------- ---------- ---------- ---------- 
             ACCTCTCGCT CATGTGCTAC GTCAGCGTGG GCACGCCCGG CGAGCCCATC 
             ---------- ---------- ---------- ---------- ---------- 
             ---------- ---------- ---------- ---------- ---------- 
             ATCTCTCGCT CATGTGCTAC GTCAGCGTCG GCACGCCTGG CGAGCCCATC 
             ACCTCTCTCT GATGTGTTAC GTCAGTGTTG GCACCCCGGG CGAACCGATT 
             ATCTGTCGTT GATGTGCTAC GTCAGCGTCG GTACACCAGG CGAGCCTATC 
             ---------- ---------- ---------- ---------- ---------- 
             ---------- ---------- ---------- ---------- ---------- 
             ACCTTTCCCT CATGTGCTTC GTCAGCGTCG GCACGCCAGG CGAGCCTATC 
             ACCTTTCCCT CATGTGCTTC GTCAGCGTCG GCACGCCAGG CGAGCCTATC 
             ACCTTTCCCT CATGTGCTTC GTCAGCGTCG GCACGCCAGG CGAGCCTATC 
             ATCTCTCCCT CATGTGCTAC GTCAGCGTCG GCACGCCAGG CGATCCGATC 
             ATCTCTCCCT CATGTGCTAC GTCAGCGTCG GCACGCCAGG CGATCCGATC 
             ATCTCTCCCT CATGTGCTAC GTCAGCGTCG GCACGCCAGG CGATCCGATC 
             ATCTCTCGCT CATGTGCTAT GTAAGCGTCG GCACACCAGG CGAGCCCATC 
             ATCTCTCGCT CATGTGCTAT GTAAGCGTCG GCACACCAGG CGAGCCCATC 
             ATCTCTCGCT CATGTGCTAC GTCAGCGTCG GCACCCCGGG AGAGCCCATC 
             ATCTCTCGCT CATGTGCTAC GTCAGCGTCG GCACCCCGGG AGAGCCCATC 
             ATCTCTCGCT CATGTGCTAT GTAAGCGTCG GCACACCAGG CGAGCCCATC 
             ---------- ---------- ---------- ---------- ---------- 
             ATCTATCGCT CATGTGCTAC GTCAGTGTCG GCACACCAGG CGAGCCTATC 
             ATCTATCGCT CATGTGCTAC GTCAGTGTCG GCACACCAGG CGAGCCTATC 
             ATCTGTCGCT CATGTGCTAC GTCAGCGTTG GCACACCTGG CGAGCCTATC 
             ---------- ---------- ---------- ---------- ---------- 

             GTCGATTTCA TGATATCAAG AGGCATGGAG GTCCTTGAGG AATATGAGCC 
             ---------- ---------- ---------- ---------- ---------- 
             ---------- ---------- ---------- ---------- ---------- 
             GTCGACTTCA TGGTTTCACG AGGCATGGAA GTGTTGGAGG AGTACGAACC 
             GTTGACTTCA TGATATCGCG AGGCATGGAA GTGCTGGAGG AATACGAACC 
             ---------- ---------- ---------- ---------- ---------- 
             ATTGACTTTA TGATCTCGCG AGGCATGGAA GTCCTGGAGG AGTACGAACC 
             GTTGACTTCA TGATATCGCG AGGCATGGAA GTGCTGGAGG AATACGAACC 
             GTTGACTTCA TGATTTCACG AGGTATGGAA GTGCTGGAGG AGTACGAACC 
             GTTGACTTCA TGATTTCACG AGGTATGGAA GTGCTGGAGG AGTACGAACC 
             GTTGATTTCA TGATATCGAG GGGCATGGAA GTACTGGAGG AGTATGAACC 
             ATCGACTTCA TGATATCGCG GGGCATGGAG GTGCTGGAGG AGTACGAACC 
             ATCGACTTCA TGATATCGCG GGGCATGGAG GTGCTGGAGG AGTACGAACC 
             ---------- ---------- ---------- ---------- ---------- 
             ATCGATTTCA TGATATCACG AGGCATGGAA GTGCTGGAGG AGTACGAGCC 
             GTTGACTTCA TGATTTCGCG AGGCATGGAA GTGCTGGAGG AATACGAACC 
             GTTGACTTCA TGATTTCGCG AGGCATGGAA GTGCTGGAGG AATACGAACC 
             ATTGACTTCA TGATCTCGAG AGGCATGGAA GTCCTGGAGG AGTACGAACC 
             GTTGACTTCA TGATTTCGCG AGGCATGGAG GTGTTGGAGG AATACGAACC 
             GTTGACTTCA TGATTTCGCG AGGCATGGAG GTGTTGGAGG AATACGAACC 
             ---------- ---------- ---------- ---------- ---------- 
             ---------- ---------- ---------- ---------- ---------- 
             ---------- ---------- ---------- ---------- ---------- 
             ---------- ---------- ---------- ---------- ---------- 
             ATCGACTTCA TGATATCGCG AGGCATGGAA GTGCTCGAGG AGTACGAACC 
             ATTGACTTCA TGATATCGAG AGGCATGGAA GTCCTGGAGG AGTACGAGCC 
             ---------- ---------- ---------- ---------- ---------- 
             ---------- ---------- ---------- ---------- ---------- 
             ---------- ---------- ---------- ---------- ---------- 
             ---------- ---------- ---------- ---------- ---------- 
             ATCGACTTCA TGATCTCGCG AGGCATGGAG GTCCTGGAGG AGTACGAGCC 
             ---------- ---------- ---------- ---------- ---------- 
             ---------- ---------- ---------- ---------- ---------- 
             ATCGACTTCA TGATCTCGCG AGGCATGGAG GTCCTGGAGG AGTACGAGCC 
             ---------- ---------- ---------- ---------- ---------- 
             ---------- ---------- ---------- ---------- ---------- 
             ATCGACTTCA TGATATCGCG AGGCATGGAG GTGCTGGAGG AGTACGAGCC 
             ATCGATTTCA TGATCTCCCG GGGTATGGAA GTGCTGGAAG AGTATGAACC 
             GTCGACTTTA TGATATCACG AGGCATGGAA GTCCTGGAGG AGTACGAGCC 
             ---------- ---------- ---------- ---------- ---------- 
             ---------- ---------- ---------- ---------- ---------- 
             GTTGACTTTA TGATCTCTCG AGGCATGGAA GTCCTCGAGG AATATGAGCC 
             GTTGACTTTA TGATCTCTCG AGGCATGGAA GTCCTCGAGG AATATGAGCC 
             GTTGACTTTA TGATCTCTCG AGGCATGGAA GTCCTCGAGG AATATGAGCC 
             GTCGATTTCA TGATATCAAG AGGCATGGAG GTCCTTGAGG AATATGAGCC 
             GTCGATTTCA TGATATCAAG AGGCATGGAG GTCCTTGAGG AATATGAGCC 
             GTCGATTTCA TGATATCAAG AGGCATGGAG GTCCTTGAGG AATATGAGCC 
             GTCGACTTCA TGATATCACG AGGTATGGAG GTGCTTGAAG AGTACGAACC 
             GTCGACTTCA TGATATCACG AGGTATGGAG GTGCTTGAAG AGTACGAACC 
             ATCGACTTCA TGATATCGAG GGGCATGGAG GTCCTCGAGG AGTATGAGCC 
             ATCGACTTCA TGATATCGAG GGGCATGGAG GTCCTCGAGG AGTATGAGCC 
             GTCGACTTCA TGATATCACG AGGTATGGAG GTGCTTGAAG AGTACGAACC 
             ---------- ---------- ---------- ---------- ---------- 
             GTTGACTTCA TGATTTCGCG AGGCATGGAA GTGCTGGAGG AATATGAACC 
             GTTGACTTCA TGATTTCGCG AGGCATGGAA GTGCTGGAGG AATATGAACC 
             GTTGACTTCA TGATATCGCG AGGCATGGAA GTGCTAGAGG AATACGAACC 
             ---------- ---------- ---------- ---------- ---------- 

             GATGCGATTC CCCAATGCCA CTAAGATATT CGTCAACGGC GTCTGGGTTG 
             ---------- ---------- ---------- ---------- ---------- 
             ---------- ---------- ---------- ---------- ---------- 
             AATGCGTTTC CCCGACTATA CCAAGGTCTT TGTCAACGGC GTGTGGGTTG 
             AATGCGATTC CCCAACGCAA CCAAGATCTT CGTCAACGGT GTGTGGGTTG 
             ---------- ---------- ---------- ---------- ---------- 
             AATGCGGTTC CCCCAGTCTA CCAAGATCTT CGTCAACGGC GTGTGGGTTG 
             GATGCGATTC CCCAACGCAA CCAAGATCTT CGTCAACGGT GTGTGGGTTG 
             CATGCGTTTC CCCGACTACA CCAAGGTCTT TGTCAACGGC GTGTGGGTTG 
             CATGCGTTTC CCCGACTACA CCAAGGTCTT TGTCAACGGC GTGTGGGTTG 
             CATGCGATTC CCCAACGCGA CCAAGGTCTT CGTCAATGGC GTCTGGGTTG 
             AATGCGGTAT CCCGACTACA CCAAGGTCTT CGTCAACGGC GTCTGGGTCG 
             AATGCGGTAT CCCGACTACA CCAAGGTCTT CGTCAACGGC GTCTGGGTCG 
             ---------- ---------- ---------- ---------- ---------- 
             CATGCGGTTC CCCGACTACA CCAAGGTCTT CGTCAACGGC GTGTGGGTTG 
             AATGCGATTC CCCAACGCAA CCAAGATCTT CGTCAACGGT GTGTGGGTTG 
             AATGCGATTC CCCAACGCAA CCAAGATCTT CGTCAACGGT GTGTGGGTTG 
             AATGCGGTTC CCCCAGTCGA CCAAGATCTT CGTCAATGGC GTATGGGTTG 
             AATGCGATTC CCCAACGCAA CCAAGATCTT TGTCAACGGT GTGTGGGTCG 
             AATGCGATTC CCCAACGCAA CCAAGATCTT TGTCAACGGT GTGTGGGTCG 
             ---------- ---------- ---------- ---------- ---------- 
             ---------- ---------- ---------- ---------- ---------- 
             ---------- ---------- ---------- ---------- ---------- 
             ---------- ---------- ---------- ---------- ---------- 
             TATGCGTTTC CCCGACTACA CCAAGGTCTT CGTCAACGGC GTGTGGGTCG 
             CATGCGGTTC CCTAACTCGA CCAAGGTCTT CGTCAACGGC GTTTGGGTTG 
             ---------- ---------- ---------- ---------- ---------- 
             ---------- ---------- ---------- ---------- ---------- 
             ---------- ---------- ---------- ---------- ---------- 
             ---------- ---------- ---------- ---------- ---------- 
             CATGCGCTTC CCCAACTCCA CCAAGGTCTT TGTCAACGGC GTCTGGGTCG 
             ---------- ---------- ---------- ---------- ---------- 
             ---------- ---------- ---------- ---------- ---------- 
             GATGCGGTTC CCCAACTCGA CCAAGGTCTT CGTCAACGGC GTCTGGGTCG 
             ---------- ---------- ---------- ---------- ---------- 
             ---------- ---------- ---------- ---------- ---------- 
             CATGCGGTTT CCCAACTCGA CCAAAGTCTT CGTCAACGGC GTCTGGGTCG 
             GATGCGCATC CCCAACGCGA CCAAGGTATT CGTCAATGGT GTCTGGGTTG 
             AATGCGGTTT CCCAACGCCA CAAAAATCTT TGTCAACGGT GTCTGGGTTG 
             ---------- ---------- ---------- ---------- ---------- 
             ---------- ---------- ---------- ---------- ---------- 
             GATGCATTAT CCGATTGCCA CCAAGATCTT TGTCAACGGA GTCTGGGTGG 
             GATGCATTAT CCGATTGCCA CCAAGATCTT TGTCAACGGA GTCTGGGTGG 
             GATGCATTAT CCGATTGCCA CCAAGATCTT TGTCAACGGA GTCTGGGTGG 
             GATGCGATTC CCCAATGCCA CTAAGATATT CGTCAACGGC GTCTGGGTTG 
             GATGCGATTC CCCAATGCCA CTAAGATATT CGTCAACGGC GTCTGGGTTG 
             GATGCGATTC CCCAATGCCA CTAAGATATT CGTCAACGGC GTCTGGGTTG 
             CATGCGGTTC CCCGATTACA CCAAGGTCTT CGTCAACGGC GTCTGGGTTG 
             CATGCGGTTC CCCGATTACA CCAAGGTCTT CGTCAACGGC GTCTGGGTTG 
             GATGCGGTTC CCCAACTCCA CCAAGGTCTT CGTCAACGGC GTCTGGGTAG 
             GATGCGGTTC CCCAACTCCA CCAAGGTCTT CGTCAACGGC GTCTGGGTAG 
             CATGCGGTTC CCCGATTACA CCAAGGTCTT CGTCAACGGC GTCTGGGTTG 
             ---------- ---------- ---------- ---------- ---------- 
             GATGCGCTTC CCCAACGCAA CCAAGATCTT CGTCAACGGT GTGTGGGTTG 
             GATGCGCTTC CCCAACGCAA CCAAGATCTT CGTCAACGGT GTGTGGGTTG 
             AATGCGATTC CCCAACGCAA CCAAGATCTT CGTCAACGGT GTGTGGGTTG 
             ---------- ---------- ---------- ---------- ---------- 

             GTGTCCACTC GGACCCCAGA GAGCTGGTCA GGGAGGTACA GGCCACGCGC 
             ---------- ---------- ---------- ---------- ---------- 
             ---------- ---------- ---------- ---------- ---------- 
             GCGTCCACCC GGCTCCAAGA GAACTGGTCA GGGAGGTACA AGCCACGCGT 
             GCGTCCACGC GGATGCGAGA GAGCTGGTCA AGGAGGTGCA GGCTACTCGT 
             ---------- ---------- ---------- ---------- ---------- 
             GCTGCCACAC AGACCCCAGA GAACTGGTCA GAGAAGTGCA AGCTACGCGT 
             GCGTCCACGC GGATGCGAGA GAATTGGTCA AGGAGGTGCA GGCGACTCGT 
             GCGTCCACCC GGCTCCAAGA GAGCTGGTCA GGGAGGTGCA AGCCACGCGT 
             GCGTCCACCC GGCTCCAAGA GAACTGGTCA GGGAGGTGCA AGCCACGCGT 
             GTGTTCACCC TGACCCGAGG GAGTTGGTCA AAGAAGTGCA AGCTACGCGG 
             GCGTTCACCC GGCCCCAAGA GAACTTGTCA GAGAGGTGCA GGCGACGCGT 
             GCGTCCACCC GGCCCCAAGA GAACTTGTCA GAGAGGTGCA GGCGACGCGT 
             ---------- ---------- ---------- ---------- ---------- 
             GCGTCCACCC GGCCCCGAGA GAACTGGTCA GGGAGGTGCA GGCGACGCGC 
             GCGTACATGC GGATGCAAGA GAGTTGGTCA AGGAGGTGCA GGCTACTCGT 
             GCGTACATGC GGATGCAAGA GAGTTGGTCA AGGAGGTGCA GGCTACTCGT 
             GCTGCCACAC AGACCCCAGA GAACTGGTCA GAGAAGTGCA AGCCACGCGT 
             GCGTCCACGC GGATGCGAGA GAGCTGGTCA AGGAGGTGCA AGCTACTCGT 
             GCGTCCACGC GGATGCGAGA GAGCTGGTCA AGGAGGTGCA AGCTACTCGT 
             ---------- ---------- ---------- ---------- ---------- 
             ---------- ---------- ---------- ---------- ---------- 
             ---------- ---------- ---------- ---------- ---------- 
             ---------- ---------- ---------- ---------- ---------- 
             GCGTCCACCC AGCCCCGAGA GAACTGGTCA GGGAGGTGCA GGCGACCCGC 
             GCGTCCACCC CGACCCTAGG GATCTCGTCA GGGAGGTGCA GGCCACACGC 
             ---------- ---------- ---------- ---------- ---------- 
             ---------- ---------- ---------- ---------- ---------- 
             ---------- ---------- ---------- ---------- ---------- 
             ---------- ---------- ---------- ---------- ---------- 
             GCGTCCACCC CGACCCTAGG GACCTGGTCA GGGAGGTGCA GGCCACGCGG 
             ---------- ---------- ---------- ---------- ---------- 
             ---------- ---------- ---------- ---------- ---------- 
             GCGTCCACCC CGACCCTAGG GACCTGGTCA GGGAGGTGCA GGCGACCCGA 
             ---------- ---------- ---------- ---------- ---------- 
             ---------- ---------- ---------- ---------- ---------- 
             GCGTGCATCC TGACCCTAGG GATCTCGTCA GAGAAGTGCA GGCGACCCGG 
             GTATTCACCC TGACGCTAGA GAGCTGGTCA GGGACGTACA GGCCACCAGG 
             GCATTCACCC GGATCCTAGG GAGTTGGTGC GGGAGGTCCA AACCACACGC 
             ---------- ---------- ---------- ---------- ---------- 
             ---------- ---------- ---------- ---------- ---------- 
             GCGTGCACCC GGACCCCCGG GAGCTGGTTA GGGAAGTGCA GACGACGCGC 
             GCGTGCACCC GGACCCCCGG GAGCTGGTTA GGGAAGTGCA GACGACGCGC 
             GCGTGCACCC GGACCCCCGG GAGCTGGTTA GGGAAGTGCA GACGACGCGC 
             GTGTCCACTC GGACCCCAGA GAGCTGGTCA GGGAGGTACA GGCCACGCGC 
             GTGTCCACTC GGACCCCAGA GAGCTGGTCA GGGAGGTACA GGCCACGCGC 
             GTGTCCACTC GGACCCCAGA GAGCTGGTCA GGGAGGTACA GGCCACGCGC 
             GCGTCCACCC GGCACCGAGA GAGCTGGTCA GGGAAGTACA GGCAACACGC 
             GCGTCCACCC GGCACCGAGA GAGCTGGTCA GGGAAGTACA GGCAACACGC 
             GCGTCCACCC CGACCCTAGG GATCTCGTCA GGGAGGTGCA AGCCACGCGC 
             GCGTCCACCC CGACCCTAGG GATCTCGTCA GGGAGGTGCA AGCCACGCGC 
             GCGTCCACCC GGCACCGAGA GAGCTGGTCA GGGAAGTACA GGCAACACGC 
             ---------- ---------- ---------- ---------- ---------- 
             GCGTTCACGC GGACGCGAGG GAGTTGGTCA AGGAAGTGCA GGCGACCCGT 
             GCGTTCACGC GGACGCGAGG GAGTTGGTCA AGGAAGTGCA GGCGACCCGT 
             GCGTCCACGC GGATGCGAGA GAGCTGGTCA AGGAGGTGCA GGCTACTCGT 
             ---------- ---------- ---------- ---------- ---------- 

             CGCAACAACA TCATTGCGAC CGAGGTCTCG CTGGTCCGGG ACATTCGAGA 
             ---------- ---------- ---------- ---------- ---------- 
             ---------- ---------- ---------- ---------- ---------- 
             AGGAACAACA TCATCTCGAC CGAGGTCTCG CTGGTCCGGG ACATCCGTGA 
             CGGAACAACA TCATCGCGAC CGAGGTCTCG TTGGTTCGGG ACATTCGAGA 
             ---------- ---------- ---------- ---------- ---------- 
             CGGAACAACA TCATTTCGAC AGAGGTCTCG CTGGTTCGAG ACATTCGAGA 
             CGGAACAACA TCATCGCGAC CGAGGTCTCG CTGGTCCGGG ACATTCGAGA 
             AGGAACAACA TCATTTCGAC CGAAGTCTCG CTAGTCCGGG ACATCCGTGA 
             AGGAACAACA TCATTTCGAC CGAAGTCTCG CTAGTCCGGG ACATCCGTGA 
             AGGAACAACA TCATCTCTAC CGAGGTTTCG CTGGTTCGGG ACATTCGAGA 
             AGAAATAACA TTATCTCGAC CGAAGTCTCG CTCGTTCGAG ATATCAGAGA 
             AGAAATAACA TCATCTCGAC CGAAGTCTCG CTCGTTCGAG ATATCAGAGA 
             ---------- ---------- ---------- ---------- ---------- 
             AGGAACAACA TCATCTCGAC CGAAGTCTCG CTGGTCCGCG ACATTCGAGA 
             CGGAACAACA TTATCGCGAC CGAGGTCTCG CTGGTCCGGG ACATTCGAGA 
             CGGAACAACA TTATCGCGAC CGAGGTCTCG CTGGTCCGGG ACATTCGAGA 
             CGGAACAACA TCATCTCGAC CGAGGTCTCG CTAGTTCGAG ACATTCGAGA 
             CGGAACAACA TCATCGCGAC AGAGGTCTCG CTGGTTCGGG ACATCCGAGA 
             CGGAACAACA TCATCGCGAC AGAGGTCTCG CTGGTTCGGG ACATCCGAGA 
             ---------- ---------- ---------- ---------- ---------- 
             ---------- ---------- ---------- ---------- ---------- 
             ---------- ---------- ---------- ---------- ---------- 
             ---------- ---------- ---------- ---------- ---------- 
             AGGAACAACA TCATCTCGAC CGAAGTCTCG CTGGTCCGGG ACATTCGAGA 
             CGGAACAACA TCATATCGAC CGAGGTGTCG CTGGTGCGGG ACATCCGAGA 
             ---------- ---------- ---------- ---------- ---------- 
             ---------- ---------- ---------- ---------- ---------- 
             ---------- ---------- ---------- ---------- ---------- 
             ---------- ---------- ---------- ---------- ---------- 
             CGGAACAACA TCATCTCGAC CGAAGTGTCG CTGATCCGAG ACATCCGAGA 
             ---------- ---------- ---------- ---------- ---------- 
             ---------- ---------- ---------- ---------- ---------- 
             CGCAACAACA TCATCTCCAC CGAGGTCTCG CTGATCCGAG ACATCCGCGA 
             ---------- ---------- ---------- ---------- ---------- 
             ---------- ---------- ---------- ---------- ---------- 
             AGGAACAACA TCATATCGAC CGAGGTCTCG TTGGTCCGAG ACATCCGAGA 
             AGAAACAACA TCATCTCTAC CGAGGTCTCG CTCGTCCGCG ACATTCGCGA 
             CGGAACAATA TTATTTCTAC CGAGGTCTCG CTGGTCCGAG ACATTCGAGA 
             ---------- ---------- ---------- ---------- ---------- 
             ---------- ---------- ---------- ---------- ---------- 
             CGGAACAACA TCATCTCGAC CGAAGTTTCG CTGGTTCGGG ATATCCGAGA 
             CGGAACAACA TCATCTCGAC CGAAGTTTCG CTGGTTCGGG ATATCCGAGA 
             CGGAACAACA TCATCTCGAC CGAAGTTTCG CTGGTTCGGG ATATCCGAGA 
             CGCAACAACA TCATTGCGAC CGAGGTCTCG CTGGTCCGGG ACATTCGAGA 
             CGCAACAACA TCATTGCGAC CGAGGTCTCG CTGGTCCGGG ACATTCGAGA 
             CGCAACAACA TCATTGCGAC CGAGGTCTCG CTGGTCCGGG ACATTCGAGA 
             AGGAACAATA TTATTTCGAC CGAAGTCTCG CTAGTCCGAG ACATTCGAGA 
             AGGAACAATA TTATTTCGAC CGAAGTCTCG CTAGTCCGAG ACATTCGAGA 
             CGGAACAACA TCATATCGAC CGAGGTGTCA CTGGTGCGGG ACATCCGCGA 
             CGGAACAACA TCATATCGAC CGAGGTGTCA CTGGTGCGGG ACATCCGCGA 
             AGGAACAATA TTATCTCGAC CGAAGTCTCG CTAGTCCGAG ACATTCGAGA 
             ---------- ---------- ---------- ---------- ---------- 
             CGGAACAACA TCATTGCGAC CGAGGTCTCG CTGGTCCGGG ACATTCGAGA 
             CGGAACAACA TCATTGCGAC CGAGGTCTCG CTGGTCCGGG ACATTCGAGA 
             CGGAACAACA TCATCGCGAC CGAGGTCTCG TTGGTTCGGG ACATTCGAGA 
             ---------- ---------- ---------- ---------- ---------- 

             CCGCGAGTTC AAGATCTTTT CAGATGCCGG TCGCGTCATG CGACCATTAT 
             ---------- ---------- ---------- ---------- ---------- 
             ---------- ---------- ---------- ---------- ---------- 
             CCGAGAGTTC AAGATTTTCT CAGACGCGGG CCGCGTCATG CGACCGCTGT 
             CCGCGAGTTC AAGATCTTTT CCGATGCGGG TCGCGTCATG CGGCCTCTGT 
             ---------- ---------- ---------- ---------- ---------- 
             TCGCGAGTTC AAGATCTTCT CTGATGCCGG TCGCGTCATG CGGCCCCTCT 
             CCGCGAGTTC AAGATCTTTT CGGATGCGGG TCGCGTCATG CGGCCTCTGT 
             TCGAGAGTTC AAGATTTTCT CAGACGCCGG CCGCGTCATG CGGCCGCTGT 
             TCGAGAGTTC AAGATTTTCT CAGACGCCGG CCGCGTCATG CGGCCGCTGT 
             CCGCGAGTTC AAGATCTTCT CCGATGCGGG TCGCGTCATG CGACCCCTGT 
             CCGCGAGTTC AAGATCTTCT CCGACGCAGG TCGCGTCATG CGACCGCTCT 
             CCGCGAGTTC AAGATCTTCT CCGACGCAGG TCGCGTCATG CGACCGCTCT 
             ---------- ---------- ---------- ---------- ---------- 
             CCGAGAGTTC AAGATCTTCT CTGATGCAGG GCGCGTCATG CGGCCGCTCT 
             CCGCGAGTTC AAGATCTTCT CGGATGCGGG TCGTGTCATG CGGCCTCTGT 
             CCGCGAGTTC AAGATCTTCT CGGATGCGGG TCGTGTCATG CGGCCTCTGT 
             CAGAGAGTTC AAGATCTTCT CCGATGCGGG CCGTGTCATG CGGCCTCTAT 
             CCGCGAGTTC AAGATCTTTT CGGACGCGGG CCGTGTCATG CGGCCTCTAT 
             CCGCGAGTTC AAGATCTTTT CGGACGCGGG CCGTGTCATG CGGCCTCTAT 
             ---------- ---------- ---------- ---------- ---------- 
             ---------- ---------- ---------- ---------- ---------- 
             ---------- ---------- ---------- ---------- ---------- 
             ---------- ---------- ---------- ---------- ---------- 
             CCGAGAGTTC AAGATCTTCT CCGACGCAGG CCGTGTCATG CGACCGCTGT 
             CCGCGAGTTC AAGATCTTCT CTGATGCGGG TCGCGTCATG CGCCCTCTGT 
             ---------- ---------- ---------- ---------- ---------- 
             ---------- ---------- ---------- ---------- ---------- 
             ---------- ---------- ---------- ---------- ---------- 
             ---------- ---------- ---------- ---------- ---------- 
             CCGCGAGTTC AAGATCTTCT CCGACGCCGG CCGCGTCATG CGGCCGCTCT 
             ---------- ---------- ---------- ---------- ---------- 
             ---------- ---------- ---------- ---------- ---------- 
             CCGCGAGTTC AAGATCTTCT CCGACGCCGG CCGCGTCATG CGTCCGCTGT 
             ---------- ---------- ---------- ---------- ---------- 
             ---------- ---------- ---------- ---------- ---------- 
             CCGCGAGTTC AAGATCTTCT CGGACGCCGG CCGCGTCATG CGCCCGCTGT 
             TCGCGAGTTC AAGATCTTCT CCGATGCGGG CCGTGTCATG CGGCCTCTAT 
             TCGCGAGTTC AAGATCTTCT CTGACGCGGG CCGCGTTATG CGGCCATTGT 
             ---------- ---------- ---------- ---------- ---------- 
             ---------- ---------- ---------- ---------- ---------- 
             TCGCGAATTC AAGATCTTTT CGGATGCCGG TCGCGTCATG CGACCTTTGT 
             TCGCGAATTC AAGATCTTTT CGGATGCCGG TCGCGTCATG CGACCTTTGT 
             TCGCGAATTC AAGATCTTTT CGGATGCCGG TCGCGTCATG CGACCTTTGT 
             CCGCGAGTTC AAGATCTTTT CAGATGCCGG TCGCGTCATG CGACCATTAT 
             CCGCGAGTTC AAGATCTTTT CAGATGCCGG TCGCGTCATG CGACCATTAT 
             CCGCGAGTTC AAGATCTTTT CAGATGCCGG TCGCGTCATG CGACCATTAT 
             CCGAGAATTC AAGATCTTCT CCGACGCGGG CCGCGTCATG CGACCGCTGT 
             CCGAGAATTC AAGATCTTCT CCGACGCGGG CCGCGTCATG CGACCGCTGT 
             TCGCGAGTTC AAGATCTTCT CCGATGCCGG CCGCGTCATG CGCCCGCTCT 
             TCGCGAGTTC AAGATCTTCT CCGATGCCGG CCGCGTCATG CGCCCGCTCT 
             CCGAGAATTC AAGATCTTCT CCGACGCGGG CCGCGTCATG CGACCGCTGT 
             ---------- ---------- ---------- ---------- ---------- 
             CCGCGAGTTC AAGATCTTTT CAGATGCGGG TCGCGTCATG CGGCCTTTGT 
             CCGCGAGTTC AAGATCTTTT CAGATGCGGG TCGCGTCATG CGGCCTTTGT 
             CCGCGAGTTC AAGATCTTTT CCGATGCGGG TCGCGTCATG CGGCCTCTGT 
             ---------- ---------- ---------- ---------- ---------- 

             TCGTGGTTGA ACAGGAGAAC AACCCC-GAG GGTC---TGC CCCGCGGCTC 
             ---------- ---------- ---------- ---------- ---------- 
             ---------- ---------- ---------- ---------- ---------- 
             TCGTCGTCGA GCAGGATAAC AACCCC-GAG GGTGGTCTGC CTCGCGGTTC 
             TTGTCGTCGA GCAGGAGAAC AACCCC-GAG GGCC---TGC CGCGCGGTTC 
             ---------- ---------- ---------- ---------- ---------- 
             TCGTCGTCGA GCAAGAGAAC AACCCA-GAG GGCC---TCC CCCGCGGCTC 
             TTGTCGTTGA GCAGGAGAAC AACCCC-GAG GGCC---TGC CTCGCGGTTC 
             TCGTCGTCGA GCAGGATAAC AACCCC-GAG GGTGGTCTGC CACGCGGTTC 
             TCGTCGTCGA GCAGGATAAC AACCCC-GAG GGTGGTCTGC CACGCGGTTC 
             TCGTTGTCGA ACAAGAAAAC AACCCT-GAG GGTT---TGC CTCGTGGTTC 
             TTGTCGTCGA GCAAGACAAC AATCCC-GAG GGTGGTCTGC CTCGCGGCTC 
             TTGTCGTCGA GCAAGACAAC AACCCC-GAG GGTGGTCTGC CTCGCGGCTC 
             ---------- ---------- ---------- ---------- ---------- 
             TCGTCGTCGA GCAAGACAAC AACCCC-GAG GGCGGTCTGC CGCGCGGTTC 
             TTGTCGTCGA GCAGGAGAAC AACCCC-GAG GGCC---TGC CTCGCGGTTC 
             TTGTCGTCGA GCAGGAGAAC AACCCC-GAG GGCC---TGC CTCGCGGTTC 
             TCGTCGTCGA GCAAGAGAAC AACCCC-GAG GGTC---TTC CCCGCGGCTC 
             TTGTCGTCGA GCAGGAGAAC AACCCC-GAG GGCC---TGC CCCGCGGTTC 
             TTGTCGTCGA GCAGGAGAAC AACCCC-GAG GGCC---TGC CCCGCGGTTC 
             ---------- ---------- ---------- ---------- ---------- 
             ---------- ---------- ---------- ---------- ---------- 
             ---------- ---------- ---------- ---------- ---------- 
             ---------- ---------- ---------- ---------- ---------- 
             TCGTCGTCGA GCAAGACAAC AACCCG-GAA GGCGGTCTGC CTCGCGGTTC 
             TCGTGGTCGA GCAGGGCGAC AACCCC-GAG TCCCAGGTGC CTCGCGGCGC 
             ---------- ---------- ---------- ---------- ---------- 
             ---------- ---------- ---------- ---------- ---------- 
             ---------- ---------- ---------- ---------- ---------- 
             ---------- ---------- ---------- ---------- ---------- 
             TCGTCGTCGA GCAGGGAGAC AACCCC-GAG TCCCAGGTGC CCCGCGGCGC 
             ---------- ---------- ---------- ---------- ---------- 
             ---------- ---------- ---------- ---------- ---------- 
             TCGTCGTCGA GCAGGGAGAC AACCCC-GAG TCGCAGGTGC CGCGCGGAGC 
             ---------- ---------- ---------- ---------- ---------- 
             ---------- ---------- ---------- ---------- ---------- 
             TCGTCGTCGA GCAGGGCGAC AACCCC-GAG TCCCAGGTGC CGCGCGGTGC 
             TCGTGGTTGA ACAGGAGAAC AACCCG-GAG GGTC---TCC CTCGCGGCTC 
             TCGTGGTTGA GCAGGAGAAC AACCCC-GAG AGCGACATTA CTCGCGGTTC 
             ---------- ---------- ---------- ---------- ---------- 
             ---------- ---------- ---------- ---------- ---------- 
             TCGTGGTGGA ACAGGAGAGC AACCCC-CAG GGCCGCGTAC CCAAGGGTGC 
             TCGTGGTGGA ACAGGAGAGC AACCCC-CAG GGCCGCGTAC CCAAGGGTGC 
             TCGTGGTGGA ACAGGAGAGC AACCCC-CAG GGCCGCGTAC CCAAGGGTGC 
             TCGTGGTTGA ACAGGAGAAC AACCCC-GAG GGTC---TGC CCCGCGGCTC 
             TCGTGGTTGA ACAGGAGAAC AACCCC-GAG GGTC---TGC CCCGCGGCTC 
             TCGTGGTTGA ACAGGAGAAC AACCCC-GAG GGTC---TGC CCCGCGGCTC 
             TCGTCGTCGA GCAGGATAAC AACCCT-GAG GGCGGTCTCC CCCGCGGCTC 
             TCGTCGTCGA GCAGGATAAC AACCCT-GAG GGCGGTCTCC CCCGCGGCTC 
             TCGTGGTCGA GCAGGGTGAC AACCCC-GAA TCCCAGGTGC CTCGCGGCGC 
             TCGTGGTCGA GCAGGGTGAC AACCCC-GAA TCCCAGGTGC CTCGCGGCGC 
             TCGTCGTCGA GCAGGATAAC AACCCCTGAG GGCGGTCTCC CCCGCGGCTC 
             ---------- ---------- ---------- ---------- ---------- 
             TTGTCGTCGA GCAGGAGAAC AACCCC-GAG GGCT---TGC CTCGCGGTTC 
             TTGTCGTCGA GCAGGAGAAC AACCCC-GAG GGCT---TGC CTCGCGGTTC 
             TTGTCGTCGA GCAGGAGAAC AACCCC-GAG GGCC---TGC CGCGCGGTTC 
             ---------- ---------- ---------- ---------- ---------- 

             CCTTCACCTG ACCAAGGAGA TCGTCCAGCG CCTGGCCGAG AGCCACGCCA 
             ---------- ---------- ---------- ---------- ---------- 
             ---------- ---------- ---------- ---------- ---------- 
             CCTGCACCTG ACCAAGGACA TTGTCCAGCG TCTTGCCGAA AGCCACGCCA 
             CCTGCACCTG ACTAAAGACG TAGTACAGCG CCTGGCCGAA AGCCACGCCA 
             ---------- ---------- ---------- ---------- ---------- 
             CCTGCACCTC ACCAAAGACA CTGTGCAGCG CCTTGCGGAA AGTCACG--- 
             TCTGCACCTG ACTAAAGACG TAGTACAGCG CCTGGCCGAA AGTCACGCCA 
             CTTGCACTTG ACCAAGGAGA TTGTCCAGCG CCTAGCCGAA AGCCACGCAA 
             CTTGCACTTG ACCAAGGAGA TTGTCCAGCG TCTAGCCGAA AGCCACGCAA 
             TCTTCACCTG ACCAAAGAGA TCGTACAGCG TCTTGCCGAG AGTCACGCTA 
             CTTGCACTTG ACCAAAGACA TTGTGCAGCG TCTTGCCGAA AGTCACGCGA 
             CTTGCACTTG ACCAAAGACA TTGTGCAGCG TCTTGCCGAA AGCCACGCGA 
             ---------- ---------- ---------- ---------- ---------- 
             TCTGTACCTG ACCAAGGACA TTGTGCAGCG TCTTGCCGAA AGCCACGCGA 
             CCTGCACCTG ACTAAAGACG TTGTGCAGCG CCTGGCCGAA AGCCACGCCA 
             CCTGCACCTG ACTAAAGACG TTGTGCAGCG CCTGGCCGAA AGCCACGCCA 
             CCTGCACCTC ACCAAAGACA CGGTGCAGCG TCTTGCCGAA AGCCACGCAA 
             CCTACACCTA ACTAAAGATG TAGTGCAACG CCTCGCCGAG AGCCACGCGA 
             CCTACACCTA ACTAAAGATG TAGTGCAACG CCTCGCCGAG AGCCACGCGA 
             ---------- ---------- ---------- ---------- ---------- 
             ---------- ---------- ---------- ---------- ---------- 
             ---------- ---------- ---------- ---------- ---------- 
             ---------- ---------- ---------- ---------- ---------- 
             CCTGCACCTG ACCAAGGAAA TTGTGCAACG TCTTGCCGAA AGTCACGCCA 
             TCTTCACCTG ACCAAGGAGA TTGTGCAGCG GCTTACCGAG AGCCACGCGA 
             ---------- ---------- ---------- ---------- ---------- 
             ---------- ---------- ---------- ---------- ---------- 
             ---------- ---------- ---------- ---------- ---------- 
             ---------- ---------- ---------- ---------- ---------- 
             CCTCCACCTG ACCAAGGACG TGGTCCAGCG CCTGGCCGAC AGCCACGCGA 
             ---------- ---------- ---------- ---------- ---------- 
             ---------- ---------- ---------- ---------- ---------- 
             CCTCCACCTG ACCAAGGACG TCGTCCAGCG CCTGGCCGAC AGCCACGCGA 
             ---------- ---------- ---------- ---------- ---------- 
             ---------- ---------- ---------- ---------- ---------- 
             TCTCCACCTG ACCAAGGACA TCGTCCAGCG CCTCGCCGAG AGTCACGCGA 
             TCTCCATCTA ACCAAGGAGA TCGTCCAACG CCTGGCCGAG AGCCACGCCA 
             TCTCGTTCTG ACCAAGAACA TGGTCCAGCG CCTAGCCGAG ACGCACGCCA 
             ---------- ---------- ---------- ---------- ---------- 
             ---------- ---------- ---------- ---------- ---------- 
             CCTCTACCTG ACCAAGGAGA TGGTCCAGCG ACTGCAAGAG ACTCATGCCA 
             CCTCTACCTG ACCAAGGAGA TGGTCCAGCG ACTGCAAGAG ACTCATGCCA 
             CCTCTACCTG ACCAAGGAGA TGGTCCAGCG ACTGCAAGAG ACTCATGCCA 
             CCTTCACCTG ACCAAGGAGA TCGTCCAGCG CCTGGCCGAG AGCCACGCCA 
             CCTTCACCTG ACCAAGGAGA TCGTCCAGCG CCTGGCCGAG AGCCACGCCA 
             CCTTCACCTG ACCAAGGAGA TCGTCCAGCG CCTGGCCGAG AGCCACGCCA 
             CCTACACTTG ACGAAGGACA TCGTGCAGCG TCTTGCTGAG AGTCACGCCA 
             CCTACACTTG ACGAAGGACA TCGTGCAGCG TCTTGCTGAG AGTCACGCCA 
             TCTGCACCTG ACCAAAGATA TCGTGCAACG GCTCACCGAG AGCCACGCGA 
             TCTGCACCTG ACCAAAGATA TCGTGCAACG GCTCACCGAG AGCCACGCGA 
             CCTACACTTG ACGAAGGACA TCGTGCAGCG TCTTGCTGAG AGTCACGCCA 
             ---------- ---------- ---------- ---------- ---------- 
             CCTGCACCTC ACCAAAGACG TCGTGCAGCG CCTGGCCGAA AGCCACGCCA 
             CCTGCACCTC ACCAAAGACG TCGTGCAGCG CCTGGCCGAA AGCCACGCCA 
             CCTGCACCTG ACTAAAGACG TAGTACAGCG CCTGGCCGAA AGCCACGCCA 
             ---------- ---------- ---------- ---------- ---------- 

             ATCCGTCGCT GGAGCCCGAC GAGAGATTCG GCTGGGAAGA CCTCACGCGA 
             ---------- ---------- ---------- ---------- ---------- 
             ---------- ---------- ---------- ---------- ---------- 
             ACCCGTCGCC AGATCCAGAG GACCGGTTCG GATGGGAAGA GCTTATGAGA 
             ATCCGTCTCT GGATCCGGAC GAGAGATTTG GCTGGGAAGA CCTGATGAAG 
             ---------- ---------- ---------- ---------- ---------- 
             ---------- ---------- ---------- ---------- ---------- 
             ACGCGTCCCT GGATCCGGAC GAGAGATTTG GCTGGGAAGA CTTGATGAAG 
             ACCCGTCTGC GGATCCGGAG GACCGGTTCG GATGGGAAGA GCTTATGAGA 
             ACCCGTCTGC GGATCCGGAG GACCGGTTCG GATGGGAAGA GCTTATGAGA 
             ATCCGTCCCT GGACCCTGAC GAAAGATTCG GCTGGGAGGA CCTCATGAGA 
             ATCCGTCCCC GGATCCTGAG GACCGGTTTG GATGGGAAGA ACTTATGAGG 
             ATCCATCCCC GGATCCTGAG GACCGGTTTG GATGGGAAGA ACTTATGAGG 
             ---------- ---------- ---------- ---------- ---------- 
             ATCCGTCACC AGATCCCGAG GATCGATTCG GATGGGAGGA GCTTATGAGA 
             ATGCTTCTCT GGATCCGGAC GAGAGATTTG GTTGGGAAGA CCTGATGAAA 
             ATGCTTCTCT GGATCCGGAC GAGAGATTTG GTTGGGAAGA CCTGATGAAA 
             ACCCATCCCT GGAACCAGAC GAAAGGTTTG GCTGGGAGGA TCTCATGAGG 
             ACGCTTCTCT GGATCCAGAC GAGAGATTTG GATGGGAAGA CCTTATGAAG 
             ACGCTTCTCT GGATCCAGAC GAGAGATTTG GATGGGAAGA CCTTATGAAG 
             ---------- ---------- ---------- ---------- ---------- 
             ---------- ---------- ---------- ---------- ---------- 
             ---------- ---------- ---------- ---------- ---------- 
             ---------- ---------- ---------- ---------- ---------- 
             ACCCGTCCCC AGATCCCGAG GAACGTTTTG GATGGGAAGA GCTTATGAGA 
             ATCCGTCGCC GGATCCCGAG GAGCGGTTCG GCTGGGAGGA GTTGACGCGG 
             ---------- ---------- ---------- ---------- ---------- 
             ---------- ---------- ---------- ---------- ---------- 
             ---------- ---------- ---------- ---------- ---------- 
             ---------- ---------- ---------- ---------- ---------- 
             AA-------- ---------- ---------- ---------- ---------- 
             ---------- ---------- ---------- ---------- ---------- 
             ---------- ---------- ---------- ---------- ---------- 
             ACCCGTCGCT GGATCCCGAC GAGCGGTTCG GCTGGGAGGA CCTGACCAAG 
             ---------- ---------- ---------- ---------- ---------- 
             ---------- ---------- ---------- ---------- ---------- 
             ATCCGTCGTT GGATCCCGAC GAGAGGTTCG GCTGGGAGGA GCTGACCAAG 
             ATCCGTCCCT CGATCCCGAT GAGAGATTTG GCTGGGAGGA TCTTATGAGA 
             ACCCGAACAT CGATCCAGAG GAGCGATTTG GTTGGGACGA GCTCTTGCAA 
             ---------- ---------- ---------- ---------- ---------- 
             ---------- ---------- ---------- ---------- ---------- 
             ACCCGAACTT GGATCCGTCG GAGAGATTTG GATGGGATGA TCTCCTGCGC 
             ACCCGAACTT GGATCCGTCG GAGAGATTTG GATGGGATGA TCTCCTGCGC 
             ACCCGAACTT GGATCCGTCG GAGAGATTTG GATGGGATGA TCTCCTGCGC 
             ATCCGTCGCT GGAGCCCGAC GAGAGATTCG GCTGGGAAGA CCTCACGCGA 
             ATCCGTCGCT GGAGCCCGAC GAGAGATTCG GCTGGGAAGA CCTCACGCGA 
             ATCCGTCGCT GGAGCCCGAC GAGAGATTCG GCTGGGAAGA CCTCACGCGA 
             ATCCGTCCCC GGATCCCGAG GAACGATTCG GATGGGAAGA ACTTATGAGA 
             ATCCGTCCCC GGATCCCGAG GAACGATTCG GATGGGAAGA ACTTATGAGA 
             ATCCCTCGCC GGACCCGGAC GAGAGGTTCG GCTGGGAGGA TCTGACGCGG 
             ATCCCTCGCC GGACCCGGAC GAGAGGTTCG GCTGGGAGGA TCTGACGCGG 
             ATCCGTCCCC GGATCCCGAG GAACGATTCG GATGGGAAGA ACTTATGAGA 
             ---------- ---------- ---------- ---------- ---------- 
             ATCCATCTCT GGACCCTGAC GAGAGGTTTG GCTGGGAAGA CCTGATGAAA 
             ATCCATCTCT GGACCCTGAC GAGAGGTTTG GCTGGGAAGA CCTGATGAAA 
             ATCCGTCTCT GGATCCGGAC GAGAGATTTG GCTGGGAAGA CCTGATGAAG 
             ---------- ---------- ---------- ---------- ---------- 

             CTCGGTGTCA TCGAGCTCTT GGACGCCGAG GAAGAGGAAA CGGCCATGAT 
             ---------- ---------- ---------- ---------- ---------- 
             ---------- ---------- ---------- ---------- ---------- 
             CTGGGTGTCA TCGAGCTCTT GGACGCTG-- ---------- ---------- 
             CTCGGTGTCA TTGAACTTCT GGATGCCGAA GAAGAGGAGA CGGCGATGAT 
             ---------- ---------- ---------- ---------- ---------- 
             ---------- ---------- ---------- ---------- ---------- 
             CTCGGTGTCA TTGAACTCCT GGATGCTGAG GAGGAGGAGA CGGCGATGAT 
             CTGGGTGTCA TCGAGCTCTT GGACGCTGAA GAGGAAGAAA CGGCCATGAT 
             CTGGGTGTCA TCGAGCTCTT GGACGCTGAA GAGGAAGAAA CGGCCATGAT 
             CTGGGTGTCA TCGAGCTTCT AGATGCAGAA GAAGAAGAAA CAGCCATGAT 
             CTTGGTGTCA TCGAGCTT-- ---------- ---------- ---------- 
             CTTGGTGTCA TCGAGCTTCT GGACGCCGAA GAGGAAGAGA CTGCCATGAT 
             ---------- ---------- ---------- ---------- ---------- 
             CTTGGTGTCA TCGAGCTCTT GGATGCTGAA GAGGAAGAGA CAGCGATGAT 
             CTCGGTGTCA TTGAACTCCT GGATGCCGAA GAAGAAGAGA CGGCGATGAT 
             CTCGGTGTCA TTGAACTCCT GGATGCCGAA GAAGAAGAGA CGGCGATGAT 
             ATGGG----- ---------- ---------- ---------- ---------- 
             CTCGGTGTCA TCGAACTCCT GGATGCCGAA GAAGAAGAGA CGGCGATGAT 
             CTCGGTGTCA TCGAACTCCT GGATGCCGAA GAAGAAGAGA CGGCGATGAT 
             ---------- ---------- ---------- ---------- ---------- 
             ---------- ---------- ---------- ---------- ---------- 
             ---------- ---------- ---------- ---------- ---------- 
             ---------- ---------- ---------- ---------- ---------- 
             CTCGGTGTGA TCGAGCTCTT GGATGCCGAG GAAGAGGAGA CCGCCATGAT 
             ACCGGTGTCA TCGAGCTGCT GGACGCGGAG GAGGAGGAGA CGGCCATGAT 
             ---------- ---------- ---------- ---------- ---------- 
             ---------- ---------- ---------- ---------- ---------- 
             ---------- ---------- ---------- ---------- ---------- 
             ---------- ---------- ---------- ---------- ---------- 
             ---------- ---------- ---------- ---------- ---------- 
             ---------- ---------- ---------- ---------- ---------- 
             ---------- ---------- ---------- ---------- ---------- 
             ACGGGCGTCA TCGAGCTGCT GGACGCCGAG ---------- ---------- 
             ---------- ---------- ---------- ---------- ---------- 
             ---------- ---------- ---------- ---------- ---------- 
             ATCGGCGTCA TCGAGCTGCT GGACG----- ---------- ---------- 
             CTCGGAGTCA TCGAACTCTT GGATGCCGAA GAAGAAGAGA CGGCGATGAT 
             GAGGGTGTCA TTGAGCTCTT GGATGCCGAA GAAGAAGAGA CGGCCATGAT 
             ---------- ---------- ---------- ---------- ---------- 
             ---------- ---------- ---------- ---------- ---------- 
             AACAGTGTGA TCGAGCTCCT GGATGCCGAA GAAGAGGAGA CGGCTATGAT 
             AACAGTGTGA TCGAGCTCCT GGATGCCGAA GAAGAGGAGA CGGCTATGAT 
             AACAGTGTGA TCGAGCTCCT GGATGCCGAA GAAGAGGAGA CGGCTATGAT 
             CTCGGTGTCA TCGAGCTCTT GGACGCCGAG GAAGAGGAAA CGGCCATGAT 
             CTCGGTGTCA TCGAGCTCTT GGACGCCGAG GAAGAGGAAA CGGCCATGAT 
             CTCGGTGTCA TCGAGCTCTT GGACGCCGAG GAAGAGGAAA CGGCCATGAT 
             CTCGGCGTCA TCGAGCTCCT GGACGCCGAA GAGGAAGAGA CGGCCATGAT 
             CTCGGCGTCA TCGAGCTCCT GGACGCCGAA GAGGAAGAGA CGGCCATGAT 
             ACCGGCGTCA TTGAGCTGCT GGACGCCGAG GAGGAGGAGA CGGCCATGAT 
             ACCGGCGTCA TTGAGCTGCT GGACGCCGAG GAGGAGGAGA CGGCCATGAT 
             CTCGGCGTCA TCGAGCTCCT GGACGCCGAA AAGGAAGAGA CGGCCATGAT 
             ---------- ---------- ---------- ---------- ---------- 
             CTTGGTGTCA TAGAACTTCT GGATGCCGAA GAAGAGGAGA CGGCGATGAT 
             CTTGGTGTCA TAGAACTTCT GGATGCCGAA GAAGAGGAGA CGGCGATGAT 
             CTCGGGGTCA TTGAACTTCT GGATGCCGAA GAAAAGGAGA CGGCGATGAT 
             ---------- ---------- ---------- ---------- ---------- 

             CTGCATGACG CCCGAAGATC TG
             ---------- ---------- --
             ---------- ---------- --
             ---------- ---------- --
             CTGCATGACA CCCGAGGACT TG
             ---------- ---------- --
             ---------- ---------- --
             CTGCATGACA CCCGAGGATC TG
             ATGCATGACG CCTGAAGACT TG
             ATGCATGACG CCTGAAGACT TG
             ATGCATGACG CCCGAAGACC TG
             ---------- ---------- --
             CTGCATGACG CCAGAAGACT TA
             ---------- ---------- --
             CTGCATGACG CCGGAAGACT TG
             CTGCATGACG CCCGAGGATC TG
             CTGCATGACG CCCGAGGATC TG
             ---------- ---------- --
             CTGTATGACG CCCGAGGATC TG
             CTGTATGACG CCCGAGGATC TG
             ---------- ---------- --
             ---------- ---------- --
             ---------- ---------- --
             ---------- ---------- --
             CTGCATGACG CCCGAAGACC TG
             CTGCATGACG CCTGAGGACC TG
             ---------- ---------- --
             ---------- ---------- --
             ---------- ---------- --
             ---------- ---------- --
             ---------- ---------- --
             ---------- ---------- --
             ---------- ---------- --
             ---------- ---------- --
             ---------- ---------- --
             ---------- ---------- --
             ---------- ---------- --
             CTGCATGACG CCCGAAGATC TT
             CTGCATGACG CCAGAAGACC TC
             ---------- ---------- --
             ---------- ---------- --
             TTGCATGACA CCCGAAGATC TG
             TTGCATGACA CCCGAAGATC TG
             TTGCATGACA CCCGAAGATC TG
             CTGCATGACG CCCGAAGATC TG
             CTGCATGACG CCCGAAGATC TG
             CTGCATGACG CCCGAAGATC TG
             TTGCATGACG CCCGAAGACT TG
             TTGCATGACG CCCGAAGACT TG
             CTGCATGACG CCCGAGGACC TG
             CTGCATGACG CCCGAGGACC TG
             TTGCATGACG CCCGAAGACT TG
             ---------- ---------- --
             CTGCATGACG CCCGAGGATC TA
             CTGCATGACG CCCGAGGATC TA
             CTGCATGACA CCCGAGGACT TG
             ---------- ---------- --
